# Supplementary material for: Preterm birth alters the gut microbiota, metabolome and health outcomes of twins at 12 months of age
Source: Front Cell Infect Microbiol. 2026 Jan 21;15:1700965. doi: 10.3389/fcimb.2025.1700965 (PMC12868185; doi:10.3389/fcimb.2025.1700965)
Supplement: Supplementary file 6 [file Table1.xlsx]

## Sheet: Table S1
Table S1. The genetic and environmental effects analyses for twins' gut microbiota at 1 year old
Taxon	rMZ	rDZ	Heritability_A	CommonEnvironment_C	UniqueEnvironment_E	Model
Ruminococcus	-0.165	0.264	0	0	1	E
Alistipes	0.001	0.118	0	0.001	0.999	CE
Enorma	0.055	0.641	0	0.055	0.945	CE
Family_XIII_AD3011_group	0.064	0.57	0	0.064	0.936	CE
Eubacterium	0.067	0.608	0	0.067	0.933	CE
Rothia	0.168	0.064	0.168	0	0.832	AE
Anaerotruncus	0.183	0.308	0	0.183	0.817	CE
Lactococcus	0.287	0.461	0	0.287	0.713	CE
unidentified_Ruminococcaceae	0.347	0.378	0	0.347	0.653	CE
Lachnospiraceae_NK4A136_group	0.363	0.456	0	0.363	0.637	CE
Porphyromonas	0.424	0.695	0	0.424	0.576	CE
Oscillibacter	0.435	0.42	0.03	0.405	0.565	ACE
Faecalibacterium	0.445	0.691	0	0.445	0.555	CE
Aggregatibacter	0.482	0.55	0	0.482	0.518	CE
Veillonella	0.49	0.51	0	0.49	0.51	CE
Streptococcus	0.493	0.539	0	0.493	0.507	CE
Ruminococcus_gnavus_group	0.518	0.26	0.516	0.002	0.482	ACE
Eubacterium_eligens_group	0.542	0.633	0	0.542	0.458	CE
Kosakonia	0.554	0.503	0.103	0.452	0.446	ACE
Citrobacter	0.575	0.433	0.284	0.291	0.425	ACE
Lachnospiraceae_UCG_010	0.579	0.233	0.579	0	0.421	AE
Klebsiella	0.596	0.566	0.059	0.537	0.404	ACE
Eubacterium_fissicatena_group	0.597	0.413	0.368	0.229	0.403	ACE
Odoribacter	0.615	0.659	0	0.615	0.385	CE
Knoellia	0.617	0.529	0.176	0.441	0.383	ACE
Gordonibacter	0.633	0.528	0.21	0.423	0.367	ACE
Brevundimonas	0.65	0.679	0	0.65	0.35	CE
Bacteroides	0.671	0.609	0.124	0.547	0.329	ACE
Bacillus	0.672	0.629	0.084	0.587	0.328	ACE
Eubacterium_nodatum_group	0.674	0.665	0.019	0.656	0.326	ACE
Muribaculum	0.68	0.676	0.008	0.672	0.32	ACE
Blastomonas	0.685	0.585	0.199	0.486	0.315	ACE
Blautia	0.689	0.426	0.525	0.164	0.311	ACE
Pseudomonas	0.7	0.39	0.619	0.08	0.3	ACE
Psychrobacter	0.705	0.705	0	0.705	0.295	CE
Sphingosinicella	0.706	0.695	0.022	0.685	0.294	ACE
Massilia	0.708	0.373	0.67	0.038	0.292	ACE
MND1	0.72	0.748	0	0.72	0.28	CE
Lysobacter	0.723	0.687	0.073	0.65	0.277	ACE
Acidaminococcus	0.725	0.682	0.086	0.639	0.275	ACE
SM1A02	0.726	0.647	0.158	0.568	0.274	ACE
CL500_29_marine_group	0.728	0.7	0.055	0.672	0.272	ACE
Enterobacter	0.732	0.308	0.732	0	0.268	AE
Candidatus_Saccharimonas	0.733	0.673	0.12	0.613	0.267	ACE
Sulfuricurvum	0.734	0.735	0	0.734	0.266	CE
Mucispirillum	0.738	0.713	0.05	0.688	0.262	ACE
Comamonas	0.742	0.641	0.201	0.541	0.258	ACE
Rubrivivax	0.745	0.724	0.042	0.703	0.255	ACE
Abiotrophia	0.75	0.274	0.75	0	0.25	AE
Enterorhabdus	0.751	0.676	0.152	0.6	0.249	ACE
Peptoniphilus	0.763	0.693	0.141	0.622	0.237	ACE
Herbaspirillum	0.868	0.764	0.208	0.66	0.132	ACE

## Sheet: Table S2
Table S2. The characteristics of the 394 differential metabolites among the four groups [log2 transformed mean and standard deviation]
Compound ID	Name	DCFT group		DCPT group		MCFT group		MCPT group
		mean	SD	mean	SD	mean	SD	mean	SD
Com_10026_pos	3-Methoxybenzaldehyde	15.85	1.01	16.05	0.98	15.45	0.51	15.53	0.69
Com_10134_pos	1-Methylnicotinamide	16.43	1.17	16.44	1.02	17.14	0.97	17.07	1.33
Com_10153_pos	Prostaglandin A3	15.6	1.05	15.77	1.07	14.94	0.9	15.21	1.03
Com_10225_pos	Orsellinic acid ethyl ester	15.89	1.18	15.49	1.36	15.58	0.62	15.21	1.06
Com_10327_pos	Phe-Phe	17.38	0.89	17.12	0.87	17.06	0.76	17.12	0.6
Com_1034_neg	1-Methylxanthine	18.81	1.11	18.53	1	18.45	1.45	18.53	1.11
Com_10570_pos	ACar 18:3	16.98	0.75	17.11	0.99	17.49	0.97	17.24	0.54
Com_1059_pos	Neopterin	15.33	1.51	14.59	0.52	14.92	0.35	14.72	0.42
Com_1070_pos	Urocanic acid	18.17	1.34	18.7	1.08	18.33	1.24	18.76	0.89
Com_10940_neg	15(R)-Prostaglandin E2	15.32	0.91	15.17	0.59	14.96	0.63	14.99	0.68
Com_11280_pos	4-(3,4-dihydro-2H-1,5-benzodioxepin-7-ylamino)-4-oxobutanoic acid	14.57	1.79	14.48	1.18	13.47	0.85	14.14	0.69
Com_1155_pos	9,10-Dihome	16.94	0.59	17.37	1.03	17.4	0.72	17.11	0.74
Com_11607_pos	Cefdinir	13.33	1.01	13.11	0.5	13.06	0.62	12.98	0.72
Com_11667_pos	Gedunin	14.19	1.45	14.27	1.22	14.08	1.32	13.45	0.97
Com_11767_pos	2-[(3S)-1-(3,4-Difluorobenzyl)-3-pyrrolidinyl]-1,3-benzoxazole	16.2	1.12	16.42	0.93	16.8	1.21	16.24	1.1
Com_1188_pos	(-)-Camphor	19.48	0.79	19.87	0.96	19.75	0.79	19.85	0.74
Com_1204_neg	Gluconic acid	19.07	0.89	19.25	0.84	19.83	0.78	19.45	0.67
Com_1207_neg	Milbemectin A3	19.23	0.76	19.29	0.71	18.87	0.74	19	0.41
Com_12141_pos	Ethyl oleate	15.05	1.23	14.95	1.11	14.83	1.3	14.21	1.24
Com_1232_neg	3-Hydroxy-3-methylglutaric acid	19.09	0.67	19.17	0.72	19.4	0.61	19.22	0.6
Com_12343_pos	1-(4-bromophenyl)-2-phenylethan-1-one	14.65	1.41	14.4	1.04	13.84	0.63	13.89	1.13
Com_12362_pos	11-Oxoetiocholanolone	15.6	0.99	15.41	0.63	15.44	0.6	15.24	0.24
Com_12587_pos	N-Acetyl-L-carnosine	17.2	0.54	17.32	0.49	16.98	0.36	16.91	0.6
Com_12731_pos	5-Methoxytryptamine	13.9	1.21	13.55	0.95	13.84	1.06	13.47	0.68
Com_1277_pos	Adenine	19.48	1.17	19.22	1.02	19.09	1.13	18.78	1.24
Com_12805_pos	N-Arachidonoyl-L-serine	16.51	1.26	16.59	0.88	17.43	0.67	16.52	0.85
Com_1320_pos	2-methyl-4-[(3-methyl-2-thienyl)methylene]-1,3-oxazol-5(4H)-one	15.25	0.73	15.32	1.06	15.24	0.84	16.02	1.73
Com_13378_pos	L-Alanyl-L-Lysine	17.65	0.5	17.55	0.48	17.43	0.49	17.37	0.65
Com_134_pos	DL-Carnitine	20.19	0.97	20.51	1.06	20.69	1	20.43	0.92
Com_13877_neg	D-(+)-Maltose	14.7	0.76	14.64	0.93	15.62	1.34	14.68	0.88
Com_1396_neg	N-benzyl-N-methyl-N'-phenylurea	18.78	0.91	19.03	0.76	18.1	0.63	17.96	1.07
Com_14305_pos	6-methoxy-2-phenyl-3,4-dihydro-2H-1-benzopyran-4-one	14.04	0.93	14	1.09	13.71	0.3	13.8	0.77
Com_1436_pos	Cuminaldehyde	15.38	1	15.88	1.59	14.96	0.39	15.05	0.55
Com_1447_neg	Stachyose	18.75	0.85	19.17	0.93	19.7	0.89	19.01	0.45
Com_14611_pos	α-Linolenoyl ethanolamide	15.83	1.22	16.15	1.59	16.65	0.95	16.16	0.99
Com_14624_neg	Inosine-5'-monophosphate (IMP)	15.35	1.08	15.95	0.96	15.83	0.81	15.82	1.07
Com_14750_pos	S-Methyl-L-cysteine	16.61	0.6	16.51	0.59	16.21	0.54	16.39	0.81
Com_14806_neg	dTMP	16.14	1.09	15.78	0.87	15.77	1.06	15.41	0.82
Com_1499_pos	ACar 18:2	17.65	1.64	18.05	1.46	18.91	1.01	17.86	1.27
Com_15056_pos	19-Nortestosterone	13.46	1.24	13.13	0.8	13.05	0.86	12.93	0.65
Com_15286_neg	4-Hydroxyphenylpyruvic acid	15.19	0.99	15.39	0.96	14.6	0.52	14.84	0.67
Com_1530_neg	5-Hydroxyindole-2-carboxylic acid	17.23	1.81	17.22	1.59	17.98	1.22	18.31	2.07
Com_15341_pos	Caprolactam	16.53	0.63	16.52	0.63	16.25	0.71	16.33	0.4
Com_15480_pos	VLK	16.7	0.96	16.66	1.06	16.56	0.84	16.34	0.83
Com_15482_pos	N-(2,6-Dimethylphenyl)-N-(methoxyacetyl) alanine	16.14	0.77	15.8	0.73	15.97	0.55	15.61	0.56
Com_15680_neg	N4-Acetylsulfamethoxazole	14.98	1.3	15.2	1.36	15	0.92	16.04	1.31
Com_158_neg	Lithocholic acid	17.25	1.67	17.34	1.38	16.55	1.36	16.53	1.26
Com_15861_neg	15(R),19(R)-Hydroxy prostaglandin F2α	15.89	0.76	15.93	0.6	15.81	0.64	15.56	0.59
Com_1611_neg	FAHFA (2:0/18:0)	17.45	0.98	17.68	0.96	16.62	1.38	16.49	1.35
Com_16321_neg	Cholic acid	14.95	1.18	14.93	1.36	14.47	1.27	14.67	1.46
Com_16393_neg	Laricitrin	13.54	1.61	13.63	1.56	13.65	1.78	12.41	0.56
Com_1647_pos	Decanoylcarnitine	15.96	2.59	16.77	2.63	18.2	2.42	16.16	2.05
Com_1652_neg	Ethyl-β-D-glucuronide	19.34	0.78	19.43	0.74	19.71	0.76	19.62	0.43
Com_1668_pos	Glycerol 1-hexadecanoate	19.25	0.92	19.35	0.85	19.54	0.66	19.58	0.78
Com_1669_neg	δ-Gluconic acid δ-lactone	19.32	0.74	19.41	0.69	19.89	0.51	19.57	0.54
Com_1700_pos	L-Threonic acid-1,4-lactone	18.07	1.81	17.82	1.65	17.71	2.19	16.88	1.89
Com_1708_pos	Feruloyl Putrescine	15.33	1.41	15.51	1.62	16.26	1.8	16.05	2.1
Com_1715_pos	(5-L-Glutamyl)-L-Amino Acid	19.73	0.51	19.55	0.54	19.53	0.43	19.25	0.51
Com_1717_neg	trans-Aconitic acid	17.71	1.34	17.56	1.47	18.22	1.39	17.93	0.82
Com_17199_pos	4-morpholino-6-phenylthieno[2,3-d]pyrimidine	15.41	1.52	14.62	1.57	14.86	1.41	14.79	1.36
Com_17218_pos	1-(4-Methoxyphenyl)-2-propanone	17.1	0.49	17.1	0.45	17.04	0.4	16.82	0.56
Com_1734_neg	cGMP	17.71	2.36	17.83	1.93	16.77	2.1	16.75	2.67
Com_17359_pos	Dl-3-Hydroxy-kynurenine	16.89	0.49	16.9	0.44	16.69	0.35	16.7	0.49
Com_17518_pos	2-Arachidonoyl glycerol	14.14	1.01	14.37	0.95	13.63	0.49	13.81	0.55
Com_17898_pos	SLK	16.74	0.68	16.62	0.75	16.6	0.63	16.54	0.57
Com_18011_neg	N1-(2-methyl-3-nitrophenyl)cyclohexane-1-carboxamide	16.2	0.99	15.85	0.99	15.93	0.83	15.88	0.76
Com_1802_neg	Asp-Glu	18.04	0.82	18.1	0.84	18.71	0.93	18.33	1.01
Com_1821_neg	D-(-)-Ribose	18.87	1.01	18.71	0.88	19.23	0.7	19.26	0.8
Com_18369_pos	SNK	15.26	0.91	15.35	0.76	15.04	0.88	14.86	0.94
Com_18424_pos	1,4-dihydroxy-1,4-dimethyl-7-(propan-2-ylidene)-decahydroazulen-6-one	15.08	0.68	15.13	0.33	14.8	0.2	14.82	0.41
Com_18478_pos	methyl 2-(acetylamino)-4,5-dimethoxybenzoate	15.99	1.47	15.44	1.48	15.72	1.18	15.54	1.4
Com_18592_neg	Prostaglandin E3	15.4	1.28	15.17	1.41	14.56	1.19	14.83	1.01
Com_18610_neg	4-(2-((4-Cyanophenyl)amino)oxazol-5-yl)benzonitrile	16.61	0.77	16.65	0.78	16.38	0.72	16.14	0.67
Com_18770_pos	N-phenyl-N'-{[5-(2-phenyleth-1-ynyl)-3-pyridyl]carbonyl}thiourea	14.85	0.77	14.68	0.41	14.73	0.41	14.42	0.48
Com_189_pos	Pipecolic acid	20.48	1.07	20.74	1.15	20	0.77	19.96	1.14
Com_19163_pos	N-(1,3-benzodioxol-5-yl)-N'-(2-hydroxyethyl)thiourea	13.77	0.86	14.04	1.34	14.62	0.95	14.03	1.06
Com_1932_neg	MAG (18:4)	14.65	0.63	15.44	1.3	15.16	2.31	15.3	1.4
Com_19595_pos	5-(benzyloxy)-2-(hydroxymethyl)-1,4-dihydropyridin-4-one	16.37	1.02	16.08	1.04	15.87	0.79	15.99	0.91
Com_19650_neg	1a,1b-Dihomo prostaglandin F2α	13.52	0.87	13.38	0.61	13.27	0.78	13.2	0.68
Com_19834_pos	Corymboside	12.47	0.86	12.31	0.43	12.31	0.5	12.17	0.39
Com_19893_neg	Methyl-4-hydroxy-3-methoxybenzoate	15.62	1.02	15.46	0.86	15.3	0.66	15.47	0.81
Com_20006_pos	2-[(3S)-1-(3-Chlorobenzyl)-3-pyrrolidinyl]-5-methyl-1,3-benzoxazole	17.05	0.44	17.02	0.44	16.77	0.43	16.75	0.34
Com_20034_pos	methyl 5-(4-fluorophenyl)-3-methylthieno[3,2-b]thiophene-2-carboxylate	12.36	1.12	12.05	0.28	12.06	0.25	12.08	0.92
Com_20074_pos	2-{[4-(tert-butyl)-4H-1,2,4-triazol-3-yl]thio}-3-nitropyridine	15.69	0.88	16.09	0.86	16.08	1.02	15.89	0.65
Com_2020_pos	Gamma-Glu-Leu	18.99	1	18.68	0.98	18.6	0.68	18.76	0.7
Com_20618_pos	Tomatidine	13.05	1.53	12.68	1.07	12.59	0.57	12.67	1.26
Com_2063_pos	Tauro-alpha-Muricholic acid sodium salt	16.83	1.11	17	1.39	17.17	1.11	18.3	1.8
Com_20640_pos	ACar 20:4	15.37	0.87	15.85	0.54	15.99	0.72	15.51	0.6
Com_20880_pos	4-chloro-5-morpholino-2-quinoxalin-2-ylpyridazin-3(2H)-one	15.68	1.24	15.77	1.48	16.63	1.2	15.89	1.54
Com_2090_pos	Anserine	15.99	1.32	16.05	1.42	15.45	0.44	15.6	1.12
Com_20924_pos	ethyl 2-cyano-3-[(2-oxoazepan-3-yl)amino]acrylate	16.21	0.87	16.17	0.8	15.94	0.8	16	0.59
Com_21116_pos	2-(3,4-dimethoxyphenyl)-N-(4-morpholinophenyl)acetamide	14.56	0.88	14.26	0.59	14.1	0.68	14.38	0.64
Com_21221_pos	(-)-Maackiain	12.68	0.56	12.71	0.99	13.34	1.48	13.36	1.73
Com_21349_pos	(1E,4E)-1,5-bis(4-methoxyphenyl)penta-1,4-dien-3-one	14.81	0.76	15.06	0.56	14.95	0.55	15.4	1.31
Com_21370_pos	(11E,15Z)-9,10,13-trihydroxyoctadeca-11,15-dienoic acid	16.26	0.9	16.57	0.98	15.75	0.71	15.87	0.9
Com_21382_neg	(+/-)9,10-dihydroxy-12Z-octadecenoic acid	15.21	1.44	14.98	1.54	15.06	0.98	14.43	1.18
Com_2158_pos	3-(2-thienyl)-1,2,4-oxadiazole-5-carbohydrazide	18.36	1.21	18.21	1.1	17.63	0.72	17.93	0.87
Com_21708_pos	ACar 15:0	15.6	1.19	16.27	1.4	16.39	1	15.77	0.69
Com_21769_pos	4-Deacetylneosolaniol	16.13	0.89	15.89	0.71	15.84	0.83	15.73	0.67
Com_21863_pos	ACar 20:5	15.76	0.54	16	0.51	16.05	0.34	16.04	0.56
Com_22192_pos	Norbutorphanol	12.88	0.68	12.61	0.35	12.81	0.4	12.53	0.38
Com_22621_pos	6-Pentyl-2H-pyran-2-one	16.6	0.58	16.65	0.57	16.31	0.5	16.28	0.54
Com_22676_pos	N,N'-di[4-(2,6-dimethylmorpholino)phenyl]thiourea	11.95	1.44	11.38	0.93	11.75	1.07	11.27	0.92
Com_2284_neg	Porphobilinogen	17.46	0.95	17.2	1.2	17.44	0.86	16.76	0.69
Com_22848_pos	Morphine	13.58	1.39	13.36	1.06	12.96	0.81	13.11	0.88
Com_22884_pos	ALK	15.85	0.95	15.7	0.93	15.77	0.88	15.35	1.01
Com_23049_pos	5,7-dimethyl-2-(methylthio)pyrazolo[1,5-a]pyrimidine-3-carbonitrile	14.31	0.71	14.24	0.36	14.1	0.36	13.93	0.55
Com_2313_pos	2-Oxindole	17.45	1.02	17.71	1.13	16.87	0.62	16.97	0.93
Com_23231_pos	15-OxoEDE	15.78	0.54	15.74	0.41	15.73	0.25	15.55	0.24
Com_23729_pos	2-[(3S)-1-(1H-Indol-3-ylmethyl)-3-pyrrolidinyl]-1H-benzimidazole	14.66	0.85	14.74	1	14.36	0.36	14.2	0.51
Com_2382_neg	Testosterone sulfate	18.64	0.77	18.64	0.84	18.18	0.8	18.5	0.98
Com_23975_pos	Pleuromutilin	14.13	0.79	14.71	0.97	14.53	1.22	14.71	0.97
Com_24040_pos	VNK	16.49	0.57	16.47	0.61	16.25	0.44	16.12	0.64
Com_24102_neg	2-(1-{2-[(3-furylmethyl)amino]-2-oxoethyl}cyclohexyl)acetic acid	13.47	1.26	12.99	0.9	13	0.76	13.26	0.77
Com_24117_neg	L-Cysteinesulfinic acid	15.67	0.65	15.65	0.75	15.35	0.43	15.34	0.61
Com_2419_neg	DGMG (18:2)	17.24	1.16	17.25	1.64	18.25	1.34	17.87	1.24
Com_24365_pos	ACar 11:0	15.42	0.87	15.68	1.06	16.04	0.99	15.44	0.8
Com_24431_neg	Prostaglandin A1 ethyl ester	15.41	0.79	15.49	0.73	15.09	0.44	15.07	0.6
Com_2444_pos	Prostaglandin I2	18.39	0.87	18.61	0.72	18.97	0.74	18.45	0.51
Com_24892_pos	7-alpha-carboxy-17-alpha-carboxyethylandrostan lactone phenyl ester	14.33	1.26	14.49	1.1	13.74	0.53	13.82	1.05
Com_24922_pos	1-hydroxy-1-(4-methoxyphenyl)propan-2-yl 4-methoxybenzoate	15.38	1.16	15.17	1.04	15.13	0.91	14.73	1.18
Com_24949_pos	3,5-di(2-furylmethylidene)tetrahydro-2H-pyran-4-one	12.52	0.77	12.93	1.26	12.84	1.22	13.71	1.99
Com_24978_pos	Methyl indole-3-acetate	15.51	0.91	16.11	0.94	15.57	0.9	15.82	0.73
Com_25412_neg	13,14-dihydro-15-keto-tetranor Prostaglandin D2	14.95	0.89	14.69	0.88	14.54	0.51	14.66	0.56
Com_25453_pos	3,4,10,11-tetramethoxy-7,8,12b,13-tetrahydro-5H-6-azatetraphene	12.56	1.24	13.18	1.94	12.5	1.03	11.65	0.39
Com_25477_pos	Noroxymorphone	14.89	1.25	14.22	1.26	14.62	0.92	14.57	1.45
Com_25509_pos	NPH	13.33	1.05	13	0.52	12.98	0.51	13.01	0.71
Com_2556_pos	Solanidine	14.93	2.39	14.46	2.6	12.95	1.08	13.87	2.61
Com_2564_neg	Catechin	15.56	1.44	15.29	1.32	15.02	1.01	14.95	1.42
Com_25777_neg	Flavin adenine dinucleotide (FAD)	15.77	0.99	15.59	0.88	15.64	1.05	15.11	1.26
Com_26009_pos	6-methyl-5-(2-methyl-1,3-thiazol-4-yl)-2-(phenylthio)nicotinonitrile	15.84	0.69	15.85	0.63	15.67	0.71	15.39	0.43
Com_26035_pos	Bialaphos	14.99	0.44	15.06	0.3	14.88	0.23	14.67	0.37
Com_26148_pos	1,7-bis(4-hydroxyphenyl)heptan-3-one	13.17	1.19	13.31	1.24	12.79	0.5	12.53	0.53
Com_26267_neg	Quercetin	13.31	1.36	13.44	1.42	13.1	1.21	12.5	0.68
Com_26337_pos	KNK	15.68	0.69	15.68	0.79	15.58	0.6	15.1	1.29
Com_26423_pos	IMK	12.15	1.1	11.98	0.58	11.59	0.2	11.59	0.46
Com_2668_pos	D-threo-Isocitric acid	17.17	0.83	17.42	0.74	17.71	1.04	17.55	0.84
Com_26825_neg	Tauroursodeoxycholic acid Dihydrate	16.25	0.84	16.39	0.72	16.46	0.74	16.58	0.53
Com_2687_pos	Acetophenone	17.75	0.57	17.94	0.7	18.03	0.51	17.92	0.89
Com_27396_pos	RLH	16.24	0.49	16.16	0.6	16.05	0.48	15.99	0.55
Com_27484_pos	2-(3,4-dihydroxyphenyl)acetamide	13.23	1.36	12.89	0.92	12.82	0.82	12.66	0.94
Com_27670_neg	2,3-dinor Prostaglandin E1	15.43	0.63	15.39	0.67	15.13	0.42	15.13	0.58
Com_27885_pos	Cyclopentyl fentanyl-d5	14.06	1.18	14.17	1.49	14.23	1.11	14.8	1.36
Com_27919_pos	Arachidonoyl amide	15.5	1.05	15.85	1.21	15.97	0.71	16.14	0.77
Com_28080_neg	3,7-Dimethyluric acid	13.18	1.34	12.4	0.91	12.58	1.53	12.56	0.93
Com_28090_pos	Alanyltyrosine	15.98	0.74	15.7	0.81	15.7	0.67	15.83	0.65
Com_28157_pos	Bisphenol PH	15.3	1.02	14.97	1.15	14.68	1.12	15	1.22
Com_2824_pos	Prostaglandin E1	15.05	0.7	15.46	1.1	15.55	1.29	15.53	1.18
Com_2836_pos	3,4-MDEA-d5	19.11	0.78	19.21	0.74	19.34	0.58	19.42	0.56
Com_2838_neg	Raffinose	17.72	0.98	18.14	1.14	18.35	0.98	17.89	0.85
Com_28729_pos	13,14-dihydro-15-keto Prostaglandin A2	15.5	0.81	15.41	0.94	15.17	0.74	15.07	0.59
Com_29354_pos	Nicotinuric acid	13.21	1.03	12.83	0.44	12.83	0.39	12.98	0.37
Com_29390_neg	6-chloro-2-methyl-4-[(2,3,4,5,6-pentamethylbenzyl)oxy]quinoline	12.95	0.72	13.01	0.7	12.79	0.49	12.54	0.65
Com_29483_pos	Fmoc-L-Isoleucine	14.95	0.46	14.96	0.37	14.75	0.14	14.74	0.32
Com_29592_pos	2-morpholino-1-phenyl-1-ethanol	12.45	0.71	12.46	0.66	12.25	0.21	12.26	0.41
Com_29812_neg	11-keto Testosterone (CRM)	15.14	0.76	14.9	0.77	14.85	0.59	14.9	1.05
Com_29959_pos	3-Indoleacetonitrile	15.5	0.61	15.61	0.49	15.93	0.75	15.6	0.64
Com_2996_pos	Ergocalciferol	18.47	1.28	18.72	1.19	19.09	1.35	18.9	0.73
Com_30030_pos	N1-(2-oxoazepan-3-yl)-N2-(3-pyridylmethyl)ethanediamide	15.05	1.11	14.85	0.89	14.38	0.75	14.82	0.71
Com_30096_pos	β-Cortolone	12.13	1.02	11.99	0.6	11.99	0.18	11.8	0.36
Com_30344_neg	β-Estradiol	14.24	1.3	13.57	1.13	13.95	1.56	14.05	1.36
Com_30766_pos	5-amino-2-(dimethylamino)benzoic acid	14.52	0.71	14.31	0.74	14.03	0.4	13.96	0.44
Com_30831_pos	5-Methylcytosine	12.38	0.77	12.16	0.5	12.05	0.26	11.94	0.4
Com_30833_neg	3-benzyl-1-butyl-4-hydroxy-1,2-dihydroquinolin-2-one	15.62	0.63	15.59	0.75	15.41	0.66	15.21	0.99
Com_30833_pos	KMH	14.5	0.86	14.42	0.64	14.38	1.06	13.93	0.52
Com_31055_neg	Prostaglandin F3α	14.67	0.99	14.46	0.93	14.6	1.01	14.32	0.84
Com_3124_pos	2'-Deoxyadenosine	16.59	1.06	16.55	1.05	15.95	0.81	16.12	1.12
Com_3128_pos	Ala-Gln	18.82	0.56	18.72	0.55	18.54	0.41	18.46	0.36
Com_31390_neg	N2-Methylguanosine	13.56	1.18	13.22	0.88	12.9	0.91	13.18	1.16
Com_31656_pos	5,6-dimethyl-4-oxo-4H-pyran-2-carboxylic acid	13.01	1.49	13.13	1.73	12.43	1.19	12.36	1.21
Com_3172_pos	ACar 10:1	15.18	2.55	15.93	2.87	17.15	2.62	14.97	2.39
Com_3217_pos	LPC 14:0	16.31	0.72	16.39	0.73	17.01	1.02	16.75	1.17
Com_32265_pos	4-Hydroxyphenylacetic acid	14.42	1.69	14.27	1.79	13.85	1.47	13.61	1.49
Com_32568_pos	3-Succinoylpyridine	14.81	0.76	14.88	0.81	14.49	0.21	14.59	0.46
Com_3284_pos	Hydroquinone	19.13	0.67	18.94	0.7	19.06	0.57	18.64	0.65
Com_32894_neg	13,14-Dihydro-15-keto prostaglandin F2α	14.98	0.8	14.67	0.62	14.62	0.65	14.41	0.66
Com_32931_pos	Oleanolic acid	15	0.68	15.05	0.58	14.56	0.57	14.69	0.79
Com_33108_pos	N1-(1H-indol-4-yl)cyclohexane-1-carboxamide	15.64	1.08	15.09	1.12	15.12	1.14	14.94	1.28
Com_33239_pos	Allolithocholic acid	13	1.24	13.09	0.81	12.13	0.75	12.54	1.1
Com_3369_pos	alpha-Ketoglutaric acid	16.94	0.88	17.25	0.85	17.4	1.14	17.44	0.93
Com_33962_pos	L-Argininosuccinate	15.85	0.53	15.79	0.51	16.06	0.63	16.02	0.54
Com_34171_pos	1-[3-(trifluoromethyl)phenyl]imidazolidine-2-thione	12.2	0.56	12.38	1.16	12.01	0.28	12.13	0.68
Com_34353_pos	N-(4-chlorophenyl)-5-hex-1-ynylnicotinamide	13.78	1.11	13.41	1.09	13.32	0.62	13.63	1.54
Com_34604_pos	IPH	13.26	0.9	13.29	1.04	13.14	0.64	12.89	0.84
Com_34768_pos	Vitamin A	14.5	0.65	14.53	0.36	14.28	0.35	14.21	0.49
Com_34929_pos	4-methyl-5-oxo-2-pentyl-2,5-dihydrofuran-3-carboxylic acid	13.95	0.91	13.89	0.73	13.63	0.76	13.54	0.6
Com_34963_pos	4,6-dimethyl-2-morpholinonicotinonitrile	13.41	1.09	13.46	1.28	12.85	0.94	13.1	1.37
Com_3535_neg	2,4,5-tris(4-chlorophenyl)-1H-imidazole	15.52	2.05	15.11	1.73	15.15	1.48	14.61	1.64
Com_3557_neg	Taurolithocholic acid 3-sulfate	17.29	1.55	16.51	1.58	18.36	1.41	17.74	1.49
Com_35734_pos	UMP	15.72	0.59	15.58	0.47	15.53	0.4	15.32	0.48
Com_35759_pos	5-fluoro AB-PINACA N-(4-hydroxypentyl) metabolite	14.36	0.96	14.21	0.77	14.09	0.64	13.89	0.91
Com_359_pos	Glutaric acid	20.24	1.8	19.93	1.58	19.72	1.94	19.09	1.51
Com_35923_pos	2-[2-(1-isobutylcyclohexyl)-1-methylethylidene]hydrazine-1-carboxamide	15.36	0.78	15.45	0.88	15.09	1.15	14.46	0.91
Com_3619_pos	JWH 019 N-(6-hydroxyhexyl) metabolite	14.24	1.6	14.22	0.99	14.1	1.09	13.17	0.78
Com_36331_pos	N-Stearoyl taurine	15.19	0.58	15.37	0.68	15.06	0.52	14.85	0.4
Com_3651_neg	cis-2-Decenoic acid	16.65	1.03	16.67	0.7	17.31	0.79	16.77	0.98
Com_36717_pos	Melatonin	14.93	1.15	14.67	1.16	13.99	1.07	14.53	1.29
Com_37240_neg	Rutarin	13.21	0.96	13.04	0.75	13.18	0.64	12.6	0.45
Com_37346_pos	4-hydroxy-3-(3-methylbut-2-en-1-yl)benzoic acid	12.4	0.91	12.12	0.5	12.05	0.33	12.04	0.39
Com_37369_pos	Senecionine	14.52	0.86	14.32	0.9	14.13	0.71	13.93	0.83
Com_3738_pos	Carvone	17.91	0.87	18.1	0.9	18.77	0.79	18.16	0.93
Com_37463_pos	Lysope 14:0	14.09	1.04	14.24	0.8	13.8	0.8	13.3	0.91
Com_3786_pos	Phenylacetylglycine	16.85	1.33	17.16	1.38	17.91	1.71	17.72	1.87
Com_38061_neg	PG (3:0/14:0)	13.03	0.98	13.04	0.75	12.5	0.28	12.71	0.8
Com_3822_neg	3,3-Dimethylglutaric acid	15.14	1.77	14.7	1.53	15.11	1.53	14.15	0.86
Com_3842_pos	Desacetyl diltiazem	15.92	0.96	15.95	0.47	15.49	0.24	15.56	0.6
Com_38617_pos	Ergothioneine	15.19	0.64	15.23	0.62	14.87	0.57	14.82	0.59
Com_38735_pos	Dibenzoyl Thiamine	14.41	0.43	14.37	0.31	14.26	0.22	14.08	0.38
Com_3897_neg	(S)-beta-Aminoisobutyric Acid	18.19	0.7	18.39	0.89	18.76	0.86	18.32	0.86
Com_39140_neg	AKB48 N-(4-hydroxypentyl) metabolite	15.1	0.64	14.85	0.73	14.82	0.45	14.99	0.61
Com_39403_pos	Mupirocin	14.35	0.56	14.51	0.57	14.52	0.76	14.77	0.95
Com_39604_pos	3-ethyl-4-hydroxy-1-methyl-1,2-dihydroquinolin-2-one	12.74	1.13	12.35	0.38	12.2	0.36	12.37	0.4
Com_39623_pos	5-methoxy-8,8-dimethyl-2-phenyl-4H,8H-pyrano[2,3-h]chromen-4-one	14.31	0.84	14.34	1.33	14.24	1.04	13.75	0.95
Com_39843_neg	CUMYL-PICA N-pentanoic acid metabolite	15.07	0.87	14.99	0.92	14.59	1.01	14.57	0.95
Com_4035_neg	23-Nordeoxycholic acid	14.26	1.3	14.04	0.46	13.82	0.2	13.89	0.35
Com_40366_pos	[1,1'-biphenyl]-2,2'-dicarboxylic acid	13.38	0.71	13.36	0.52	13.21	0.41	13.14	0.62
Com_40695_pos	4-(3,4-dihydro-2H-1,5-benzodioxepin-7-yl)-4-oxobutanoic acid	13.64	1.06	13.66	0.66	13.18	0.75	13.4	1.12
Com_40902_pos	N-Desmethyltramadol	14.1	1.05	13.78	1.14	13.66	0.84	13.28	1.08
Com_41_pos	DL-Tryptophan	22.42	0.81	22.57	0.56	22.97	0.95	22.58	0.76
Com_41034_neg	Hydrocortisone	14.28	1	14.38	0.87	13.89	0.54	14	0.89
Com_41521_neg	2-(4-chlorophenoxy)-N-(2-oxo-3-azepanyl)nicotinamide	12.2	1	12.18	0.76	12.05	0.39	11.82	0.44
Com_4163_neg	L-beta-Imidazolelactic acid	17.63	0.79	17.74	0.69	18.47	0.92	17.64	0.92
Com_41765_neg	N1-cyclohexyl-4-(4-fluorobenzyl)-1,4-diazepane-1-carbothioamide	14.71	0.75	14.43	0.75	14.32	0.7	14.42	0.62
Com_41765_pos	5-(2,5-dihydroxyhexyl)oxolan-2-one	15.1	0.84	14.73	0.97	14.77	0.63	14.84	0.69
Com_41867_pos	(2E)-6-hydroxy-2-methyl-6-(4-methylphenyl)hept-2-enoic acid	13.96	0.72	13.89	0.57	13.99	0.57	13.43	0.52
Com_41884_neg	5-heptyl-4-hydroxy-6H-pyrido[3,2,1-jk]carbazol-6-one	15.12	0.88	14.99	0.89	14.74	0.85	14.88	0.9
Com_4189_neg	3-Amino-4-methylpentanoic acid	16.04	1.04	15.96	0.84	15.75	0.79	15.41	0.64
Com_41931_neg	Testosterone glucuronide	13.99	0.88	14.28	0.82	13.76	1.02	13.19	0.79
Com_41964_pos	1,3-dipyridin-3-ylpropane-1,3-dione	15.05	0.96	14.95	0.77	14.89	0.73	14.44	0.71
Com_41975_pos	4-[1-(acetyloxy)prop-2-en-1-yl]-2-methoxyphenyl 2-methylpropanoate	15.17	0.93	15.32	0.75	15.5	0.68	15.61	0.67
Com_4209_pos	Acetanilide	18.2	1.06	17.95	1.1	17.83	1.14	18.04	1.15
Com_42276_pos	Ergocristine	13.44	0.79	13.08	0.6	13.21	0.59	12.99	0.84
Com_4236_neg	Cytidine-5'-monophosphate	17.35	1.51	17.18	1.37	16.77	1.14	16.25	1.5
Com_4240_neg	trans-Cinnamic acid	14.46	1.11	14.31	0.75	14.16	0.39	14	0.4
Com_42476_neg	3'-Dephosphocoenzyme A	13.14	1.67	12.63	1.33	12.58	1.07	12.21	0.74
Com_4250_neg	S-Lactoylglutathione	14.11	1.83	15.01	2.07	13.77	1.68	13.17	0.68
Com_42757_pos	Thymopentin	13.87	1.14	13.61	1.08	13.48	1.01	12.73	1.25
Com_42822_pos	Fenthion sulfone	13.09	0.82	13.11	0.94	13.64	0.75	13.49	1.19
Com_4310_pos	5-(acetylamino)-2-hydroxybenzoic acid	15.5	1.33	15.3	1.05	15.26	1.16	14.87	0.4
Com_43373_pos	Tanespimycin	13.91	1.25	14.13	1.23	14.89	0.92	14.55	1.14
Com_4362_pos	(6E)-7-(2H-1,3-benzodioxol-5-yl)-1-(piperidin-1-yl)hept-6-en-1-one	13.84	1.26	13.81	0.52	13.67	0.56	13.25	0.33
Com_4422_pos	Lysine Butyrate	18.18	0.83	18.47	0.72	17.99	0.73	17.55	1.23
Com_4443_pos	tetranor-PGFM	14.04	1.71	13.62	1.06	13.86	1.12	12.97	1.27
Com_44852_pos	1,4-dimethyl-3-phenyl-1H-pyrazolo[3,4-b]pyridin-6-ol	12.54	0.86	12.41	0.66	12.28	0.39	12.1	0.43
Com_4497_pos	2,5-Furandicarboxylic acid	16.58	0.9	16.84	0.81	17.07	1.19	17.13	0.97
Com_45141_pos	HMH	12.55	0.54	12.83	0.94	12.96	1.09	12.93	1.12
Com_4515_neg	Glucoraphanin	14.4	1.03	14.35	1.14	14.29	0.36	13.86	0.35
Com_45191_pos	N1-{4-[2-cyano-2-(4-nitrophenyl)vinyl]phenyl}acetamide	12.81	1.1	12.8	1.01	12.3	0.58	12.46	0.81
Com_4524_neg	(+/-)8(9)-DiHET	17.51	0.72	18	0.93	18.14	0.76	17.76	0.93
Com_4536_neg	Lactobionic acid	16.44	1.67	16.78	1.35	17.74	1.35	16.75	1.49
Com_456_neg	Citric acid	19.81	1.14	20.12	1	20.52	0.98	20.48	0.6
Com_4577_neg	β-Estradiol-17β-glucuronide	18.04	0.66	17.9	0.46	17.72	0.76	17.64	0.76
Com_45936_neg	1a,1b-Dihomo prostaglandin E1	15.19	0.55	15.12	0.46	15	0.55	14.83	0.5
Com_46_neg	Succinic acid	22.05	1.77	21.71	1.72	21.55	2.06	21.1	1.71
Com_46000_pos	4-(2-furyl)-6-(methylthio)-2-pyrazin-2-ylpyrimidine-5-carbonitrile	13.99	1.02	14.16	1	14.43	0.49	14.27	0.63
Com_46144_pos	APK	13.16	1.35	12.75	0.8	12.84	0.97	12.7	1.17
Com_46251_pos	L-Ergothioneine	14.81	0.91	14.33	1.06	14.72	0.71	14.06	1.08
Com_4636_neg	cis-4-Hydroxy-D-proline	17.99	0.61	18.14	0.81	18.37	0.84	18.04	0.68
Com_46389_pos	QLK	15.09	0.73	14.99	0.72	14.94	0.55	14.85	0.52
Com_4640_pos	Deoxyguanosine	16.74	0.99	16.49	0.86	16.17	0.75	16.6	1.13
Com_46592_pos	1-(3-methoxy-2-nitrostyryl)pyrrolidine	13.15	0.73	13.04	0.58	12.87	0.45	12.77	0.49
Com_46933_neg	PB-22 N-pentanoic acid-3-carboxyindole metabolite	12.96	0.84	13.08	0.91	12.59	0.56	12.29	0.46
Com_47111_pos	Emetine	12.5	0.89	12.19	0.37	12.38	0.47	12.03	0.58
Com_47153_pos	LysoPC 20:2	13.59	1.37	13.49	1.6	13.21	1.15	12.78	1.34
Com_4752_pos	KPK	16.41	1.73	16.36	2.02	15.53	1.6	16.03	1.81
Com_4753_neg	4-Methoxyglucobrassicin	12.11	1.18	12.07	1.6	11.89	0.29	11.61	0.66
Com_47661_pos	Norharman	14.38	0.73	14.26	0.62	14.05	0.27	14.21	0.57
Com_48189_pos	3-(tert-butyl)-1-methyl-4,5-dihydro-1H-pyrazol-5-one	12.79	0.84	12.65	0.58	12.53	0.46	12.5	0.58
Com_48272_pos	4-methoxy-9-(2-methylbut-3-en-2-yl)-7H-furo[3,2-g]chromen-7-one	12.89	1.21	12.32	0.5	12.53	0.84	12.65	0.76
Com_48655_pos	N'3-(3,4,5-trimethoxybenzylidene)pyridine-3-carbohydrazide	12.22	0.65	12.14	0.44	12.17	0.4	11.82	0.35
Com_4874_neg	trans-Petroselinic acid	15.51	0.67	15.96	0.89	15.97	1.37	16.26	1.63
Com_4884_pos	Folinic acid	17.69	1.85	17.58	1.92	18.7	0.54	18.08	1.62
Com_492_pos	Spectinomycin	19	1.4	19.36	1.47	18.32	0.69	17.85	1.12
Com_49201_pos	5,7-dihydroxy-6-methoxy-2-phenyl-3,4-dihydro-2H-1-benzopyran-4-one	12.46	0.81	12.44	0.64	12.14	0.22	12.19	0.67
Com_49266_pos	Physostigmine	12.25	0.69	12.42	1.13	12.05	0.4	11.87	0.46
Com_4936_pos	Oxoadipic Acid	18.19	0.52	18.22	0.49	18.38	0.58	18.51	0.66
Com_49649_pos	4-(1-adamantyl)-2-methyl-1,3-thiazole	13.9	0.72	13.82	0.45	13.77	0.63	13.31	0.47
Com_49697_neg	4-tert-butylphenol	13.79	0.83	13.58	0.97	13.69	1.02	13.17	0.81
Com_49796_neg	dUDP	14.21	0.73	14.13	0.55	14	0.36	13.76	0.45
Com_50_pos	Beta-Muricholic acid	23.06	0.77	23.15	0.82	23.28	0.59	23.35	0.55
Com_501_pos	Neosaxitoxin	18.72	1.5	19.1	1.73	17.86	0.84	17.58	1.24
Com_50183_pos	D-Fructose 1,6-bisphosphate	14.27	0.67	14.3	0.6	14.27	0.72	13.67	0.75
Com_50265_neg	alpha-D-Glucopyranosyl 2-O-(2-methylbutanoyl)-alpha-D-glucopyranoside	14.26	0.98	14.39	0.93	14.98	0.79	14.5	0.97
Com_50419_pos	Phenytoin	13.3	0.62	13.37	0.46	13.9	1.11	13.37	0.68
Com_50430_pos	2,5-bis(4-hydroxy-3-methoxyphenyl)-3,4-dimethyloxolan-3-ol	13.43	0.92	13.66	1.05	13.75	0.59	14.05	1.61
Com_50526_pos	Ciprostene	13.48	0.67	13.42	0.44	13.2	0.65	12.99	0.67
Com_5095_pos	ACar 16:3	16.82	1.34	17.25	1.33	18.22	1.17	16.54	1.02
Com_50969_pos	4-Hydroxypropranolol	12.47	0.87	12.1	0.39	12.41	0.44	11.9	0.43
Com_51062_pos	Carbaprostacyclin	15	0.79	14.91	0.68	14.6	0.66	14.96	0.67
Com_51189_pos	2-{[3-(2,3,4,5,6-pentamethylphenyl)prop-2-ynyl]oxy}tetrahydro-2H-pyran	12.43	0.9	12.24	0.82	12.2	0.46	12.21	0.68
Com_51387_pos	3-Indoleacrylic acid	13.8	0.61	13.82	0.61	13.99	0.72	14.09	0.41
Com_51685_pos	N-(4-piperidinophenyl)-2-thiophenecarboxamide	13.68	0.96	13.46	0.82	13.6	0.63	13.19	0.6
Com_51953_pos	2-(carboxymethoxy)-4-methoxybenzoic acid	12.33	0.72	12.25	0.52	12	0.24	12.07	0.37
Com_52161_neg	5-chloro-2,8-dimethyl-4-[(3-nitro-2-pyridyl)oxy]quinoline	12.01	0.51	12.14	0.98	11.83	0.26	11.79	0.35
Com_5264_pos	O-Acetyl-L-carnitine	16.16	1.25	16.24	1.18	15.75	0.88	15.3	0.82
Com_52657_pos	JWH 018 N-(5-hydroxypentyl) β-D-Glucuronide	12.92	0.78	12.73	0.72	12.7	0.47	12.49	0.53
Com_52755_pos	2-Ethyl-2-phenylmalonamide	14.38	0.76	14.26	0.79	14.34	0.58	13.99	0.71
Com_53098_neg	Phenobarbital	13.01	0.77	13.11	0.63	12.98	0.55	12.65	0.43
Com_5312_pos	D-(+)-Camphor	17.61	0.78	17.84	0.78	18.4	0.74	17.83	0.87
Com_53464_pos	5-OxoETE	14.1	1.03	13.9	0.96	13.61	1.08	13.48	0.89
Com_53714_pos	α-Hydroxyhippuric acid	13.23	0.57	13.51	0.64	14.02	1.19	13.43	0.57
Com_53925_neg	3'-Dephospho-CoA	12.84	1.37	12.42	1.06	12.57	1.27	11.64	0.28
Com_5398_pos	S-Adenosyl-L-methionine	17.18	1.23	17.4	0.99	16.77	1.1	16.34	1.01
Com_54022_pos	Oxfendazole	13.36	0.63	13.3	0.35	13.23	0.39	12.98	0.48
Com_54314_pos	(1R,2S,3R,4R)-3-(Isobutylamino)-4-(3-pyridinyl)-1,2-cyclopentanediol	12.73	0.99	12.77	1.08	12.53	0.83	12.41	0.62
Com_54661_pos	7-(2-aminophenyl)heptanoic acid	13.86	1.09	13.64	1.27	13.83	0.47	13.15	0.94
Com_5495_pos	5-Methyluridine	17.3	0.8	16.92	0.65	17.05	0.93	16.63	0.66
Com_54990_pos	Indirubin	12.55	1.05	12.82	1.04	12.25	0.48	12.25	0.69
Com_54992_pos	1-benzyl-3-butyl-4-hydroxy-6-phenylpyridin-2(1H)-one	14.19	0.65	14.12	0.67	13.95	0.67	14.09	0.67
Com_55280_neg	6-(2-furyl)-2-oxo-1,2-dihydropyridine-3-carbonitrile	11.91	0.38	11.95	0.88	11.87	0.26	11.59	0.37
Com_5531_neg	Tetradecanedioic acid	16.54	0.72	16.46	0.67	16.35	0.48	16.37	0.56
Com_55529_pos	N-(1-benzylpiperidin-4-yl)-5-methoxy-1H-indole-2-carboxamide	13.26	1.07	13.07	1.12	12.84	0.6	12.92	1.01
Com_55767_pos	YLK	13.98	0.9	13.77	0.95	14.18	0.87	13.46	0.98
Com_56084_pos	morpholino(quinolin-6-yl)methanone	14.56	0.8	14.27	0.85	14.03	0.83	14.31	1.18
Com_56124_neg	4-{[5-(trifluoromethyl)-2-pyridyl]oxy}benzene-1-carbothioamide	13.88	0.56	13.86	0.78	13.64	0.51	13.48	0.97
Com_56127_pos	MPK	14.02	0.76	13.57	1.03	13.99	0.51	13.57	0.63
Com_562_pos	Bicine	18.37	1.24	18.02	1.14	18.13	1.21	17.53	1.08
Com_5648_neg	2-Hydroxyhippuric acid	14.52	1.29	14.67	1.67	15.82	2.2	14.89	1.37
Com_57_pos	Wogonin	14.9	0.79	14.8	0.96	15.36	1.34	16.24	3.15
Com_57122_pos	1-ethyl 4-(2-oxo-1,2-diphenylethyl) succinate	14.33	0.69	14.07	0.54	14.16	0.53	13.83	0.69
Com_57259_pos	KNH	13.35	1.15	13.08	0.92	13.02	0.95	12.61	0.89
Com_57541_pos	3-(3,4-dimethylphenyl)-3,4-dihydro-1,2,3-benzotriazin-4-one	12.84	0.4	12.92	0.45	13.1	0.9	13.08	0.52
Com_57685_pos	1,1-Dimethyl-2-oxopropyl N-[2-(2-pyridyl)ethyl]carbamate	12.74	0.38	12.82	0.9	12.68	0.33	12.52	0.4
Com_57814_pos	Cinchonine	12.83	0.76	13.09	0.74	12.85	0.72	12.33	0.53
Com_5790_pos	Isohomovanillic acid	16.53	1.46	16.43	1.63	15.78	1.08	16.21	1.23
Com_57950_pos	ANH	12.27	0.69	12.18	0.8	12.12	0.29	11.79	0.41
Com_58050_pos	Spermidine	12.55	0.93	12.19	0.82	12.18	0.82	12.18	0.82
Com_58204_pos	dimethyl 5-methyl-1H-pyrrolo[1,2-c][1,3]thiazole-6,7-dicarboxylate	14.76	0.71	14.55	0.9	14.35	0.85	14.66	1.04
Com_58209_pos	3-[3,5-bis(trifluoromethyl)phenyl]-N'-hydroxyprop-2-enimidamide	12.24	0.6	12.13	0.26	12.12	0.27	11.99	0.53
Com_58453_pos	4-[3-(4-phenoxyphenyl)-1H-pyrazol-5-yl]morpholine	13.29	0.81	13.05	0.56	13.1	0.71	13.02	0.6
Com_5849_neg	N-acetyl-D-glucosamine	17.65	0.66	17.74	0.65	17.78	0.54	18.14	0.64
Com_58655_neg	geranyl pp	12.04	0.8	11.76	0.32	11.95	0.4	11.59	0.37
Com_58678_pos	1-[(5-methyl-3-phenyl-4-isoxazolyl)methyl]piperidine	13.41	1.09	13.32	0.95	12.97	0.85	12.87	0.75
Com_5875_pos	L-Isoleucine	17.96	0.49	18.09	0.45	18.03	0.41	18.3	0.51
Com_59045_pos	3-(tert-butyl)-1-methyl-N-(2-oxo-3-azepanyl)-1H-pyrazole-5-carboxamide	12.32	0.85	12.16	0.64	12.01	0.24	11.82	0.51
Com_59050_pos	1-adamantyl(piperidino)methanone	12.26	0.67	12.22	0.7	12	0.26	11.98	0.44
Com_59052_pos	N,6-diphenylthieno[2,3-d]pyrimidin-4-amine	13.16	1.13	12.97	1.01	12.33	0.44	12.84	0.82
Com_59109_pos	Aripiprazole	13.19	0.6	13.18	0.49	13.75	1.04	13.27	0.68
Com_59238_pos	indole-5,6-quinone-2-carboxylate	14.85	0.44	14.82	0.42	14.81	0.32	14.57	0.49
Com_59347_pos	LPE 16:3	13.01	0.66	13.02	0.44	12.8	0.25	12.81	0.54
Com_59673_pos	2-[2-(1H-pyrazol-5-ylmethylidene)hydrazono]-1,3-thiazolan-4-one	12.46	0.92	12.11	0.67	12.01	0.24	12.03	0.64
Com_59851_pos	(2S)-2-(2-hydroxypropan-2-yl)-2H,3H,7H-furo[3,2-g]chromen-7-one	14.03	0.68	13.86	0.65	13.84	0.49	13.73	0.79
Com_5986_pos	Boldione	17.2	1.31	16.99	1.23	16.3	1.1	17.07	1.27
Com_60193_pos	trans-4-Phenyl-4-piperidinocyclohexanol	13.61	0.97	13.43	0.95	13.39	0.98	13.31	0.9
Com_602_pos	Oxaceprol	19.87	0.75	19.61	0.95	19.62	0.75	19.53	0.64
Com_60248_pos	4-Nitrosodiphenylamine	13.11	1.19	13.03	1.06	12.71	1.12	12.57	0.95
Com_60358_pos	Maltotetraose	13.4	0.49	13.39	0.27	13.28	0.22	13.12	0.39
Com_6054_neg	L-Glutamic acid monosodium salt	17.86	0.72	17.89	0.6	18.16	0.73	18.07	0.81
Com_60833_pos	Mitragynine	12.01	0.59	11.9	0.32	11.82	0.32	11.79	0.5
Com_6201_pos	Glycolithocholic acid	14.81	1.72	15.02	1.5	16.48	1.27	15.18	1.91
Com_62789_neg	15-Deoxy-δ12,14 -Prostaglandin J2	13.14	0.75	12.97	0.62	13.08	0.66	12.83	0.66
Com_63018_neg	2-{2-oxo-2-[(2-oxo-3-azepanyl)amino]ethoxy}acetic acid	14.47	0.56	14.38	0.54	14.36	0.58	14.03	0.55
Com_6307_neg	Bilirubin	15.3	1.14	15.27	1.26	15.61	1.06	15.52	1.15
Com_63783_neg	MAM2201 N-pentanoic acid metabolite	13.43	0.84	13.15	0.9	13	0.84	13.06	1.05
Com_650_neg	Purine	20.04	1.07	19.77	1.13	20.8	0.88	19.99	0.82
Com_6505_pos	6-Phosphogluconic Acid Trisodium Salt	12.91	1.6	12.06	0.34	12.39	0.38	12.08	0.64
Com_652_pos	Methylmalonate	19.23	1.95	18.94	1.81	18.77	2.14	18.12	1.82
Com_66_neg	alpha-Farnesene	19.18	1.62	19.65	1.6	18.83	1.21	18.76	1.32
Com_668_pos	2-Thio-acetyl MAGE	17.13	1.69	16.94	1.3	16.64	1.05	16.24	1.14
Com_6692_pos	Taurocholic acid	16.32	0.74	16.35	0.53	16.68	0.75	17.12	1.29
Com_6708_pos	Lysopg 18:1	16.05	0.72	16.36	0.66	16.23	0.68	17.1	1.22
Com_683_neg	Glutaconic acid	20.24	0.83	20.48	0.82	20.85	0.79	20.39	0.9
Com_6881_neg	4-amino-2-(4-chlorophenyl)-6-(methylthio)pyrimidine-5-carbonitrile	15.63	1.42	15.11	1.18	14.99	1.46	15.17	1.3
Com_7280_pos	Ala-Leu	17.6	0.89	17.34	0.94	17.35	0.61	17.33	0.52
Com_7377_neg	3-(3-bromo-4-hydroxy-5-methoxyphenyl)-2-cyanoacrylamide	14.72	1.1	14.48	1.21	14.85	1.3	13.97	0.45
Com_7397_pos	L-Adrenaline	17.97	0.52	18	0.46	17.62	0.31	17.67	0.4
Com_7720_neg	5-(1,3-dioxo-1,3-dihydro-2H-isoindol-2-yl)-1H-indole-3-carbonitrile	16.42	1.08	16.61	1.11	16.08	0.7	15.83	0.93
Com_7804_pos	2-deoxyglucose-6-phosphate	15.37	1.83	15.87	0.94	16.02	1.25	16.04	0.99
Com_788_pos	8-Isoprostaglandin F1α	15.73	1.14	16.17	1.27	16.55	1.72	17.06	2.49
Com_7900_neg	N1-(4-morpholinophenyl)-2-methylbut-2-enamide	16.97	1.31	16.58	1.32	16.28	1.49	16.44	1.7
Com_7935_pos	ACar 14:1	16.7	1.33	17.17	1.4	17.78	0.95	16.68	1.2
Com_795_neg	N-Carbamyl-L-glutamicacid	18.41	1.09	18.56	0.95	19.38	1.18	18.49	1.07
Com_8023_pos	ethyl 4-[2-(3,4,5-trimethoxybenzylidene)hydrazino]benzoate	17.68	1.25	17.37	1.32	17.24	1.39	17.48	1.52
Com_8111_pos	Biochanin A	13.01	1.51	12.9	1.33	14.21	1.4	13.68	2.16
Com_813_pos	ACar 18:1	17.84	1.3	18.39	0.99	18.49	1.15	18.05	0.98
Com_8135_pos	L-Cystine	15.44	1.04	15.58	0.85	16.27	1.43	15.5	1
Com_8320_pos	2-amino-7,9-dimethyl-5-oxo-5H-chromeno[2,3-b]pyridine-3-carbonitrile	13.79	1.31	13.74	1.3	13.33	0.65	12.97	0.72
Com_8499_pos	ethyl 2-cyano-3-(3-thienyl)acrylate	13.29	1.05	13.64	1.4	13.36	0.89	14.26	1.95
Com_8520_pos	Valeryl fentanyl-d5	16.71	1.39	17.25	1.29	17.75	0.99	16.78	1.12
Com_856_pos	N-Acetyl-aspartic acid	18.8	0.75	18.71	0.93	18.63	0.58	18.26	0.43
Com_8694_neg	GDP	14.89	2.04	14.46	1.53	14.66	1.26	13.74	1.12
Com_8785_pos	Taurodeoxycholic Acid	16.26	0.55	16.45	0.58	16.28	0.4	17.04	1.17
Com_8905_pos	RPK	14.85	1.72	15.57	2.14	16.31	1.5	15.21	1.44
Com_9105_pos	Thromboxane B2	16.66	0.97	16.51	0.99	16.27	1.18	16.14	0.82
Com_9220_pos	2-[(3S)-1-(3-Methoxybenzyl)-3-pyrrolidinyl]-1,3-benzothiazole	15.24	0.92	15	0.66	14.99	0.41	14.88	0.73
Com_9233_pos	DRH	16.8	1.2	16.27	1.27	16.4	1.31	16.55	1.47
Com_9327_neg	4-Methylcatechol	14.68	1.14	14.53	1.12	14.63	1.09	14.28	0.59
Com_9336_pos	ACar 17:1	15.03	1.03	15.4	0.96	15.47	0.91	15.38	0.79
Com_9355_neg	3-(1,1,2,3,3,3-hexafluoropropyl)adamantane-1-carboxylic acid	13.63	1.39	13.77	1.46	12.74	0.7	13.68	1.45
Com_9396_neg	2'-Deoxyinosine 5'-monophosphate	14.8	1.35	14.68	1.01	14.77	1	13.96	0.72
Com_9425_pos	5,7-dihydroxy-3-(4-hydroxyphenyl)-4H-chromen-4-one	14.3	1.54	14.13	1.36	15.35	2.16	15.38	1.88
Com_9477_pos	Diacetoxyscirpenol	14	1.02	14.75	1.7	14.92	1.9	14.59	1.7
Com_976_pos	13-HPODE	18.98	0.85	19.31	0.75	19.62	0.84	19.13	0.57
Com_9979_pos	Flunitrazepam-d3	16.01	1.02	15.79	0.8	15.92	0.66	15.49	0.77

## Sheet: Table S3
Table S3. Correlations between the differential gut microbiota and metabolites among the four groups
Compound ID	Name	Akkermansia	Clostridium_sensu_stricto_1	Collinsella	Eisenbergiella	Sutterella	Lachnospiraceae_FCS020_group	Terrisporobacter	Negativibacillus	Solobacterium	Enterorhabdus
Com_53464_pos	5-OxoETE	0.24	-0.13	-0.04	0.08	0.04	0.06	-0.03	0.09	-0.24	0.24
Com_1668_pos	Glycerol 1-hexadecanoate	-0.09	0.21	-0.09	-0.05	-0.01	-0.09	0.05	-0.11	0.23	-0.2
Com_2836_pos	3,4-MDEA-d5	-0.09	0.2	-0.09	-0.08	0.02	-0.09	0.04	-0.07	0.21	-0.2
Com_29390_neg	6-chloro-2-methyl-4-[(2,3,4,5,6-pentamethylbenzyl)oxy]quinoline	0	-0.07	0.08	-0.02	0.05	0.07	-0.09	0.13	-0.26	0.28
Com_37369_pos	Senecionine	0.05	0.01	0.05	-0.02	-0.03	0.17	-0.01	0.16	-0.23	0.27
Com_47153_pos	LysoPC 20:2	0.02	-0.11	0.04	0.07	0.07	-0.03	-0.12	0.15	-0.22	0.23
Com_47661_pos	Norharman	0.04	-0.11	0.06	-0.05	-0.03	-0.01	0.23	0.21	0.01	0.23
Com_28157_pos	Bisphenol PH	0.22	-0.28	-0.05	0.24	0.1	0.04	-0.02	0	-0.14	0.2
Com_2313_pos	2-Oxindole	0.07	-0.21	-0.08	0.16	0.23	0.03	-0.1	0.05	-0.19	0.2
Com_25453_pos	3,4,10,11-tetramethoxy-7,8,12b,13-tetrahydro-5H-6-azatetraphene	-0.1	0.37	-0.06	-0.09	0.04	0.06	-0.05	0.29	-0.15	0.25
Com_26825_neg	Tauroursodeoxycholic acid Dihydrate	-0.14	0.27	-0.05	-0.07	0.06	0.05	0.02	-0.07	0.19	-0.25
Com_50_pos	Beta-Muricholic acid	-0.13	0.23	-0.11	-0.08	-0.02	-0.08	0.05	-0.07	0.2	-0.25
Com_29592_pos	2-morpholino-1-phenyl-1-ethanol	0.04	-0.19	0.37	0.03	0.04	0.37	-0.02	0.06	-0.15	0.22
Com_31656_pos	5,6-dimethyl-4-oxo-4H-pyran-2-carboxylic acid	-0.1	-0.12	0.03	0.26	0.38	-0.05	-0.03	0.14	-0.06	0.27
Com_3557_neg	Taurolithocholic acid 3-sulfate	-0.01	0.07	-0.03	0.12	-0.25	0.03	0.15	-0.08	0.12	-0.2
Com_1436_pos	Cuminaldehyde	0.16	-0.17	0.01	0.09	0.13	0.05	-0.03	0.03	-0.1	0.34
Com_20006_pos	2-[(3S)-1-(3-Chlorobenzyl)-3-pyrrolidinyl]-5-methyl-1,3-benzoxazole	0.01	0.15	0.09	-0.08	0	0.01	-0.07	0.12	-0.08	0.21
Com_2284_neg	Porphobilinogen	-0.14	0.13	0.14	-0.02	-0.03	0.04	0.02	0.09	-0.03	0.21
Com_24949_pos	3,5-di(2-furylmethylidene)tetrahydro-2H-pyran-4-one	-0.02	0.01	-0.01	-0.04	0.06	0.02	-0.08	0.02	-0.08	0.21
Com_25777_neg	Flavin adenine dinucleotide (FAD)	-0.09	-0.07	0.08	0.05	0.12	0.01	0.05	0.09	-0.15	0.23
Com_26337_pos	KNK	-0.03	-0.05	0.03	0.02	0.06	0	0.02	0.19	-0.07	0.27
Com_27396_pos	RLH	0.03	-0.07	0.17	0.04	-0.02	0.03	0.07	0.22	-0.07	0.22
Com_30833_neg	3-benzyl-1-butyl-4-hydroxy-1,2-dihydroquinolin-2-one	0.02	0.05	0.04	0.01	0.01	0.03	0.1	0.14	-0.11	0.23
Com_3128_pos	Ala-Gln	0.08	-0.06	0.07	0.07	-0.01	0.11	-0.01	0.19	-0.11	0.23
Com_34171_pos	1-[3-(trifluoromethyl)phenyl]imidazolidine-2-thione	0.04	-0.07	0.07	-0.04	-0.02	0.13	0.04	0.01	-0.19	0.32
Com_39843_neg	CUMYL-PICA N-pentanoic acid metabolite	-0.02	-0.01	-0.02	0.11	0.07	0.12	-0.03	0.1	-0.1	0.25
Com_40902_pos	N-Desmethyltramadol	0.1	-0.01	0.06	-0.05	0.16	0.05	0.1	0.13	-0.18	0.23
Com_48189_pos	3-(tert-butyl)-1-methyl-4,5-dihydro-1H-pyrazol-5-one	0.1	-0.14	0.06	0.02	-0.03	0.04	-0.09	0.1	-0.09	0.26
Com_52755_pos	2-Ethyl-2-phenylmalonamide	0.05	-0.16	0.02	0.1	-0.04	-0.05	0	0.1	-0.14	0.23
Com_53098_neg	Phenobarbital	0.04	-0.15	0.07	0	0.12	0.07	0.04	0.1	-0.15	0.21
Com_54314_pos	(1R,2S,3R,4R)-3-(Isobutylamino)-4-(3-pyridinyl)-1,2-cyclopentanediol	0.01	-0.1	-0.14	-0.05	0.05	0.02	-0.07	0.14	-0.02	0.25
Com_58453_pos	4-[3-(4-phenoxyphenyl)-1H-pyrazol-5-yl]morpholine	0.04	-0.19	0.08	0.03	0.16	0.02	0	0.2	-0.19	0.25
Com_59045_pos	3-(tert-butyl)-1-methyl-N-(2-oxo-3-azepanyl)-1H-pyrazole-5-carboxamide	0	-0.14	0.13	-0.04	-0.1	0.06	0.02	0.1	-0.12	0.23
Com_59673_pos	2-[2-(1H-pyrazol-5-ylmethylidene)hydrazono]-1,3-thiazolan-4-one	0.13	-0.15	0.06	-0.06	0.03	0.02	0.02	-0.02	-0.01	0.21
Com_650_neg	Purine	-0.19	0.06	-0.01	0	-0.08	0.01	0.06	-0.17	0.09	-0.22
Com_7280_pos	Ala-Leu	0.12	-0.16	0.01	0.13	-0.15	0.06	0.02	0.21	-0.16	0.23
Com_21769_pos	4-Deacetylneosolaniol	0.21	-0.2	0.11	0.19	0.06	0.07	-0.2	-0.04	-0.24	-0.02
Com_6692_pos	Taurocholic acid	0.01	0.09	0.05	0.05	-0.1	0.02	0.24	-0.01	0.39	-0.12
Com_58678_pos	1-[(5-methyl-3-phenyl-4-isoxazolyl)methyl]piperidine	0.28	-0.21	-0.03	0.29	0.03	0.1	-0.14	0.04	-0.23	0.1
Com_33108_pos	N1-(1H-indol-4-yl)cyclohexane-1-carboxamide	0.18	-0.24	0.12	0.14	0.22	0.01	-0.09	-0.01	-0.26	0.07
Com_7900_neg	N1-(4-morpholinophenyl)-2-methylbut-2-enamide	0.13	-0.22	0.09	0.14	0.21	0.1	-0.09	0	-0.2	0.08
Com_15861_neg	15(R),19(R)-Hydroxy prostaglandin F2α	0.04	-0.21	0	0.15	0.14	0.24	-0.09	-0.04	-0.25	0.09
Com_1708_pos	Feruloyl Putrescine	-0.13	0.29	-0.08	-0.15	-0.08	-0.01	0.05	0.1	0.22	-0.03
Com_35759_pos	5-fluoro AB-PINACA N-(4-hydroxypentyl) metabolite	0.08	-0.21	-0.04	0.17	0.18	0.02	-0.01	0.05	-0.22	0.15
Com_4250_neg	S-Lactoylglutathione	-0.06	0.39	0.02	-0.03	0.17	0.15	-0.01	0.17	-0.2	0
Com_9105_pos	Thromboxane B2	0.19	-0.25	-0.02	0.15	0.15	0.14	-0.14	0.01	-0.25	0.08
Com_58209_pos	3-[3,5-bis(trifluoromethyl)phenyl]-N'-hydroxyprop-2-enimidamide	0.08	-0.2	0.2	0.08	0.05	0.1	-0.07	0.08	-0.24	0.11
Com_158_neg	Lithocholic acid	0.07	0	-0.03	0.26	0.15	0.02	-0.08	0.07	-0.22	0.18
Com_34768_pos	Vitamin A	0.11	-0.17	-0.06	0.26	0	0.06	-0.03	0.04	-0.25	0.07
Com_38061_neg	PG (3:0/14:0)	0.07	-0.13	-0.01	0.34	-0.1	0.01	-0.09	-0.01	-0.22	0.04
Com_15482_pos	N-(2,6-Dimethylphenyl)-N-(methoxyacetyl) alanine	0.08	-0.11	-0.1	0.05	0.32	-0.01	-0.12	0.03	-0.24	0.11
Com_25477_pos	Noroxymorphone	-0.01	-0.12	0.09	0.04	0.32	0.03	0	0.04	-0.26	0.04
Com_27670_neg	2,3-dinor Prostaglandin E1	0	-0.18	-0.02	0.09	0.22	-0.06	-0.08	-0.01	-0.22	0.13
Com_46251_pos	L-Ergothioneine	0.14	-0.09	0.07	0.06	0.21	-0.06	-0.08	0.04	-0.26	0.09
Com_35923_pos	2-[2-(1-isobutylcyclohexyl)-1-methylethylidene]hydrazine-1-carboxamide	-0.02	0.03	-0.01	0.08	0.06	-0.24	0.05	-0.02	-0.29	0.12
Com_1396_neg	N-benzyl-N-methyl-N'-phenylurea	0.09	-0.16	-0.12	0.2	0.13	-0.04	0	0.05	-0.31	0.15
Com_15480_pos	VLK	-0.05	0.06	-0.04	0.08	0.09	0.01	-0.05	0.08	-0.22	0.19
Com_1611_neg	FAHFA (2:0/18:0)	-0.16	0.04	-0.05	0.02	0.01	0.03	-0.02	0.05	-0.23	0.1
Com_1802_neg	Asp-Glu	-0.15	0.18	0.05	-0.09	-0.14	-0.04	0.03	-0.11	0.22	-0.13
Com_2063_pos	Tauro-alpha-Muricholic acid sodium salt	0.01	0.13	-0.07	0.07	-0.17	-0.05	0.15	-0.1	0.32	-0.16
Com_30833_pos	KMH	-0.02	-0.14	-0.04	0.06	0.11	-0.03	-0.11	0.01	-0.23	-0.05
Com_3124_pos	2'-Deoxyadenosine	0.04	-0.12	0.08	-0.03	0.09	0.05	0	0.05	-0.21	0.14
Com_34353_pos	N-(4-chlorophenyl)-5-hex-1-ynylnicotinamide	-0.01	-0.11	0.07	0.12	-0.06	0.05	0.07	-0.01	-0.23	-0.02
Com_3786_pos	Phenylacetylglycine	-0.13	-0.01	0.02	-0.17	-0.05	-0.02	-0.08	0.02	0.28	-0.04
Com_41765_neg	N1-cyclohexyl-4-(4-fluorobenzyl)-1,4-diazepane-1-carbothioamide	0.07	-0.08	0.03	0.04	0.07	0.05	-0.07	0.13	-0.23	0.11
Com_42276_pos	Ergocristine	-0.02	0.03	0	-0.07	0.12	0.12	0	0.11	-0.22	0.14
Com_42822_pos	Fenthion sulfone	0.06	-0.01	-0.02	0.01	-0.06	-0.04	0.06	-0.02	-0.2	-0.03
Com_4874_neg	trans-Petroselinic acid	-0.08	-0.11	-0.08	-0.1	-0.01	-0.05	-0.09	0.01	-0.21	0.1
Com_49697_neg	4-tert-butylphenol	0	-0.14	-0.07	0.07	0.05	0	-0.06	0.02	-0.31	0.01
Com_50526_pos	Ciprostene	0.08	0.04	0.11	0.09	0.1	0.06	0.13	0.07	-0.25	-0.01
Com_6708_pos	Lysopg 18:1	0.04	0.09	-0.03	0.06	-0.19	-0.04	0.11	0.06	0.36	0.06
Com_8785_pos	Taurodeoxycholic Acid	-0.01	0	-0.05	0.03	-0.1	-0.02	0.05	0.05	0.31	-0.07
Com_16393_neg	Laricitrin	-0.15	0.06	0.16	-0.16	-0.08	0	0.23	0.02	-0.08	-0.01
Com_19834_pos	Corymboside	-0.02	0.04	-0.01	0.07	0.02	0.04	0.34	0.05	-0.18	0.08
Com_26267_neg	Quercetin	-0.14	0.19	0.14	-0.17	-0.04	-0.01	0.23	0.1	-0.09	0.02
Com_18592_neg	Prostaglandin E3	0.22	-0.25	-0.07	0.2	0.06	0.22	-0.09	-0.05	-0.12	0.1
Com_10327_pos	Phe-Phe	0.2	-0.24	0.03	0.14	-0.1	0.08	-0.03	0.17	-0.15	0.17
Com_14624_neg	Inosine-5'-monophosphate (IMP)	-0.25	0.21	-0.02	-0.12	-0.04	0.07	-0.15	-0.13	0	-0.13
Com_19595_pos	5-(benzyloxy)-2-(hydroxymethyl)-1,4-dihydropyridin-4-one	0.22	-0.3	0.04	0.16	0.14	0.1	-0.04	0	-0.14	0.14
Com_20880_pos	4-chloro-5-morpholino-2-quinoxalin-2-ylpyridazin-3(2H)-one	-0.25	0.22	0.05	0.03	-0.08	0.06	0.09	-0.05	0.16	-0.16
Com_46592_pos	1-(3-methoxy-2-nitrostyryl)pyrrolidine	0.21	-0.25	0.19	0.08	0.01	0.12	-0.08	0.06	-0.17	0.11
Com_5986_pos	Boldione	0.23	-0.26	-0.01	0.18	0.08	0.1	-0.15	-0.01	-0.12	0.07
Com_27484_pos	2-(3,4-dihydroxyphenyl)acetamide	0.25	-0.13	-0.1	0.29	0.15	-0.04	-0.05	-0.05	-0.14	0.03
Com_58050_pos	Spermidine	0.37	-0.19	0.07	0.3	0.06	0.02	-0.08	0.1	-0.19	0.15
Com_59052_pos	N,6-diphenylthieno[2,3-d]pyrimidin-4-amine	0.22	-0.19	0.02	0.3	0.16	0.14	-0.11	0.07	-0.18	0.09
Com_11280_pos	4-(3,4-dihydro-2H-1,5-benzodioxepin-7-ylamino)-4-oxobutanoic acid	0.23	-0.15	0	0.19	-0.06	-0.06	0.06	0.1	-0.11	0.04
Com_1652_neg	Ethyl-β-D-glucuronide	-0.27	0.1	0.05	-0.15	-0.13	-0.01	0	0.01	0.16	0.06
Com_23049_pos	5,7-dimethyl-2-(methylthio)pyrazolo[1,5-a]pyrimidine-3-carbonitrile	0.28	0.03	-0.05	0.15	0.08	0	-0.03	0	-0.11	-0.08
Com_2419_neg	DGMG (18:2)	-0.2	-0.04	-0.05	0.02	-0.08	-0.06	0.07	0.1	0.05	0.01
Com_41_pos	DL-Tryptophan	-0.22	0.09	0.05	-0.18	-0.14	0.04	0	0.01	0.12	-0.03
Com_4310_pos	5-(acetylamino)-2-hydroxybenzoic acid	0.41	-0.17	-0.11	0.04	0.15	-0.03	0.04	0.14	-0.09	0.09
Com_683_neg	Glutaconic acid	-0.24	0.15	0.07	-0.01	0.07	-0.06	-0.03	0.06	0.12	0.07
Com_22621_pos	6-Pentyl-2H-pyran-2-one	0.07	-0.24	0.28	0.11	0.16	0.04	0.09	-0.01	-0.15	0.05
Com_25412_neg	13,14-dihydro-15-keto-tetranor Prostaglandin D2	0.08	-0.33	0.01	0.27	0.25	-0.01	-0.12	-0.03	-0.15	0.09
Com_5531_neg	Tetradecanedioic acid	0.04	-0.29	-0.03	0.21	0.21	0	-0.11	0.1	-0.2	0.11
Com_17199_pos	4-morpholino-6-phenylthieno[2,3-d]pyrimidine	0.17	-0.21	-0.05	0.22	0.19	-0.03	-0.06	-0.06	-0.12	0.08
Com_17218_pos	1-(4-Methoxyphenyl)-2-propanone	0.02	-0.22	0.02	0.23	0.16	-0.02	-0.03	0.09	-0.18	0.17
Com_36717_pos	Melatonin	0.18	-0.23	0.01	0.21	0.15	0.12	-0.08	0	-0.15	0.14
Com_18478_pos	methyl 2-(acetylamino)-4,5-dimethoxybenzoate	0.12	-0.22	0.07	0.07	0.26	-0.02	-0.06	0.01	-0.18	0.07
Com_40695_pos	4-(3,4-dihydro-2H-1,5-benzodioxepin-7-yl)-4-oxobutanoic acid	-0.04	-0.06	0.37	0.27	-0.06	0.14	0.14	-0.03	-0.07	-0.06
Com_9327_neg	4-Methylcatechol	-0.02	-0.11	0.34	-0.09	0.24	0.2	-0.06	0.04	-0.07	0.04
Com_10225_pos	Orsellinic acid ethyl ester	-0.12	-0.02	0.21	0	0.06	0.11	0.15	-0.01	-0.08	0.08
Com_37240_neg	Rutarin	-0.11	0.05	0.27	-0.14	-0.13	0.12	0.03	-0.05	-0.05	-0.06
Com_40366_pos	[1,1'-biphenyl]-2,2'-dicarboxylic acid	0.05	-0.08	0.22	0.06	0.1	0.07	-0.07	0.04	-0.19	0.08
Com_41765_pos	5-(2,5-dihydroxyhexyl)oxolan-2-one	0.04	-0.16	-0.32	0.05	0.11	0.1	-0.06	0.02	-0.12	0
Com_46389_pos	QLK	0.08	-0.04	0.2	0	-0.04	0.15	-0.07	0.21	-0.06	0.11
Com_4753_neg	4-Methoxyglucobrassicin	-0.06	0.02	0.21	-0.08	-0.06	0.01	0.1	-0.01	-0.07	0.09
Com_51953_pos	2-(carboxymethoxy)-4-methoxybenzoic acid	0.02	-0.11	0.27	-0.11	0.01	0.13	0.07	0.03	-0.03	0.12
Com_5790_pos	Isohomovanillic acid	-0.14	-0.13	0.27	-0.06	0.07	0.2	0.14	0.05	-0.04	0.12
Com_59347_pos	LPE 16:3	-0.06	-0.05	0.3	-0.01	0.12	0.1	-0.04	0.03	0	-0.03
Com_66_neg	alpha-Farnesene	-0.02	-0.15	0.4	0.17	0.01	0.05	0.1	-0.04	-0.15	0.01
Com_8694_neg	GDP	0.04	0.01	0.2	0	-0.11	0.09	0.01	0.26	-0.09	0.1
Com_28080_neg	3,7-Dimethyluric acid	0.06	-0.19	-0.12	0.22	0.31	0.03	-0.1	0.1	-0.05	0.1
Com_34604_pos	IPH	-0.02	-0.1	0.03	0.2	0.22	0.01	0.06	0.02	-0.18	0.04
Com_55529_pos	N-(1-benzylpiperidin-4-yl)-5-methoxy-1H-indole-2-carboxamide	0.08	-0.17	0.01	0.28	0.25	0.03	0.11	-0.04	0.06	0
Com_10134_pos	1-Methylnicotinamide	0.06	-0.04	-0.08	0.21	0.08	-0.02	-0.06	-0.11	-0.06	-0.07
Com_12731_pos	5-Methoxytryptamine	0.03	-0.16	0.05	0.28	-0.12	0.06	0.01	0.12	-0.07	0.09
Com_18424_pos	1,4-dihydroxy-1,4-dimethyl-7-(propan-2-ylidene)-decahydroazulen-6-one	0.15	-0.1	-0.09	0.28	0.01	0.06	-0.08	0.09	-0.16	0.13
Com_30030_pos	N1-(2-oxoazepan-3-yl)-N2-(3-pyridylmethyl)ethanediamide	0.18	-0.16	0	0.22	0.07	0.12	-0.09	0.02	-0.08	0.13
Com_32931_pos	Oleanolic acid	0.09	-0.1	-0.01	0.42	0.02	0.02	-0.06	0.11	-0.16	0.13
Com_41034_neg	Hydrocortisone	0.08	0.01	-0.06	0.21	0.03	-0.04	-0.02	0.13	-0.13	0.19
Com_4536_neg	Lactobionic acid	-0.07	0.11	-0.04	-0.27	-0.05	0	-0.03	-0.13	0.11	-0.07
Com_54022_pos	Oxfendazole	-0.01	0.12	-0.05	0.27	-0.01	-0.04	-0.05	0.02	-0.05	0.04
Com_56124_neg	4-{[5-(trifluoromethyl)-2-pyridyl]oxy}benzene-1-carbothioamide	-0.05	0.15	0.07	0.22	0.01	0.07	0.08	-0.05	-0.16	-0.08
Com_602_pos	Oxaceprol	-0.01	-0.06	0.14	0.22	0.12	0.02	-0.05	0.08	-0.17	0.03
Com_668_pos	2-Thio-acetyl MAGE	0.06	0.02	-0.05	0.36	-0.09	-0.07	0.03	0.14	-0.09	0.13
Com_11667_pos	Gedunin	-0.07	-0.16	0.05	0.03	0.21	0.11	-0.03	0	-0.13	-0.07
Com_11767_pos	2-[(3S)-1-(3,4-Difluorobenzyl)-3-pyrrolidinyl]-1,3-benzoxazole	-0.08	0.04	-0.02	-0.11	-0.23	0	0.04	0.03	0.16	-0.01
Com_2382_neg	Testosterone sulfate	-0.04	-0.1	-0.11	0.08	0.24	0.07	0.02	0.01	-0.16	0.06
Com_30831_pos	5-Methylcytosine	-0.02	-0.16	0.02	-0.04	0.28	0.06	0.19	0.1	-0.11	0.12
Com_31055_neg	Prostaglandin F3α	0.15	-0.09	-0.09	0.19	0.2	0.14	-0.03	-0.07	-0.1	0.05
Com_32894_neg	13,14-Dihydro-15-keto prostaglandin F2α	0.06	-0.16	-0.03	0.05	0.27	0.03	-0.08	0.04	-0.14	0.12
Com_3822_neg	3,3-Dimethylglutaric acid	-0.1	-0.02	0.07	-0.08	0.21	0.03	0.1	0.07	0	0.04
Com_52657_pos	JWH 018 N-(5-hydroxypentyl) β-D-Glucuronide	0.19	-0.09	-0.1	0	0.2	0.05	0.01	-0.04	-0.19	0.08
Com_57122_pos	1-ethyl 4-(2-oxo-1,2-diphenylethyl) succinate	-0.04	-0.18	0.04	0.07	0.2	0	0	0.03	-0.15	0.17
Com_6881_neg	4-amino-2-(4-chlorophenyl)-6-(methylthio)pyrimidine-5-carbonitrile	0.11	-0.06	0.11	0.03	0.22	0.13	-0.05	0.1	0.09	0.04
Com_7804_pos	2-deoxyglucose-6-phosphate	0.07	0.03	0.07	-0.04	-0.42	0.12	0.02	-0.03	0.1	-0.18
Com_9233_pos	DRH	0.14	-0.18	0.13	0.04	0.26	0.02	0.02	0.01	-0.17	0.09
Com_1530_neg	5-Hydroxyindole-2-carboxylic acid	-0.12	0.02	0.11	0.1	-0.09	0.23	0.09	0.03	0.12	0.02
Com_29354_pos	Nicotinuric acid	-0.08	-0.16	0.02	-0.05	0.05	0.43	0.03	0.04	-0.03	0.08
Com_29812_neg	11-keto Testosterone (CRM)	-0.04	-0.18	0.02	0.08	0.18	0.22	-0.03	0.05	-0.2	0.1
Com_49649_pos	4-(1-adamantyl)-2-methyl-1,3-thiazole	-0.02	-0.17	0.04	-0.07	-0.07	0.22	-0.07	0.09	-0.14	0.14
Com_51685_pos	N-(4-piperidinophenyl)-2-thiophenecarboxamide	-0.11	0.14	0.1	-0.01	0.01	0.22	0.05	-0.14	-0.01	-0.07
Com_1204_neg	Gluconic acid	-0.17	0.27	-0.01	-0.06	-0.12	0.01	0.02	-0.12	0.02	-0.16
Com_1207_neg	Milbemectin A3	0.07	-0.21	0.15	0.02	0.13	0.18	0.03	0.01	-0.1	0.01
Com_12362_pos	11-Oxoetiocholanolone	0.09	-0.21	-0.07	0.15	0.15	0.01	-0.05	0	-0.13	0
Com_15056_pos	19-Nortestosterone	0.13	-0.24	-0.06	0.11	0.04	0.07	-0.08	0.05	-0.11	0.11
Com_15341_pos	Caprolactam	0.06	-0.25	-0.05	0.19	0.14	0.03	-0.09	0.01	-0.11	0.12
Com_1647_pos	Decanoylcarnitine	-0.13	0.2	0.08	-0.13	-0.08	-0.1	0.01	0.06	0.04	-0.08
Com_1669_neg	δ-Gluconic acid δ-lactone	-0.14	0.25	-0.06	-0.08	-0.15	0.05	-0.06	-0.03	0.03	-0.08
Com_1717_neg	trans-Aconitic acid	-0.14	0.33	-0.06	-0.03	-0.02	-0.04	0.03	-0.11	0.13	-0.13
Com_189_pos	Pipecolic acid	-0.03	-0.24	0.02	0.03	0.12	0	-0.01	0.04	-0.16	0.1
Com_1932_neg	MAG (18:4)	0.04	0.34	-0.11	0.01	-0.04	0.04	-0.08	-0.05	-0.13	-0.07
Com_2020_pos	Gamma-Glu-Leu	0.19	-0.21	0	0.08	-0.03	0.08	0	0.15	-0.18	0.16
Com_21863_pos	ACar 20:5	0.1	-0.22	0.09	0.07	-0.02	-0.09	0.01	0.01	-0.09	0.01
Com_24431_neg	Prostaglandin A1 ethyl ester	0.15	-0.21	-0.11	0.1	0.05	-0.02	-0.1	0.03	-0.17	0.13
Com_25509_pos	NPH	0.07	-0.24	0.01	-0.07	0.15	-0.01	-0.05	0.11	-0.09	0.14
Com_2668_pos	D-threo-Isocitric acid	-0.1	0.21	-0.07	-0.07	-0.15	0.01	-0.04	-0.04	0.02	0
Com_2838_neg	Raffinose	0.04	0.21	-0.13	-0.16	-0.18	-0.12	-0.05	0.05	0.11	0.11
Com_3172_pos	ACar 10:1	-0.15	0.24	0.06	-0.15	-0.06	-0.03	-0.03	0.04	0	-0.09
Com_3369_pos	alpha-Ketoglutaric acid	-0.09	0.21	-0.07	-0.09	-0.16	-0.03	-0.07	-0.01	0.03	0.03
Com_34929_pos	4-methyl-5-oxo-2-pentyl-2,5-dihydrofuran-3-carboxylic acid	-0.02	-0.24	0.05	-0.04	0	0.15	-0.05	0.04	-0.16	0.05
Com_41975_pos	4-[1-(acetyloxy)prop-2-en-1-yl]-2-methoxyphenyl 2-methylpropanoate	0.06	-0.21	0.05	0.11	0.08	0.07	-0.02	0.14	0.06	0.08
Com_4752_pos	KPK	0.01	-0.24	0.19	0.13	0.05	0.05	0.03	0.01	-0.08	0.02
Com_49796_neg	dUDP	-0.04	0.2	0.02	-0.04	-0.02	0.02	0.09	0.08	-0.08	0.08
Com_51062_pos	Carbaprostacyclin	0.02	-0.22	-0.05	0.19	0.12	0.01	-0.15	0.03	-0.13	0.06
Com_5264_pos	O-Acetyl-L-carnitine	0.06	-0.21	-0.01	0.05	0.02	-0.07	0.11	-0.03	-0.07	0.05
Com_54661_pos	7-(2-aminophenyl)heptanoic acid	0.13	-0.23	0.1	0.14	0.13	0.02	-0.14	0.12	-0.14	0.17
Com_54992_pos	1-benzyl-3-butyl-4-hydroxy-6-phenylpyridin-2(1H)-one	0.08	-0.35	-0.1	0.05	0.13	-0.05	0	0.08	-0.08	0.12
Com_5875_pos	L-Isoleucine	0.12	-0.23	-0.03	-0.13	-0.09	-0.04	-0.13	0.05	0	0.03
Com_59050_pos	1-adamantyl(piperidino)methanone	0.01	-0.24	0.13	0.17	0.02	0.07	-0.06	0.08	-0.17	0.14
Com_7935_pos	ACar 14:1	-0.1	0.21	0.03	-0.03	-0.12	0	0.02	0.03	-0.02	-0.08
Com_8023_pos	ethyl 4-[2-(3,4,5-trimethoxybenzylidene)hydrazino]benzoate	0.13	-0.28	0.13	0.12	0.19	0.04	-0.17	0.04	-0.16	0.11
Com_8520_pos	Valeryl fentanyl-d5	0.13	0.2	0.03	0.01	-0.17	-0.11	0.01	0.02	0.01	-0.07
Com_9477_pos	Diacetoxyscirpenol	0.12	0.28	0.07	-0.03	-0.02	0.05	-0.1	0.03	-0.05	-0.09
Com_10026_pos	3-Methoxybenzaldehyde	0.02	-0.12	-0.09	-0.02	0.2	0.01	-0.05	-0.03	-0.14	0.16
Com_10153_pos	Prostaglandin A3	-0.04	-0.1	0.17	0.05	0.1	-0.05	0.05	0.09	-0.18	0.07
Com_1034_neg	1-Methylxanthine	0.01	0	0.06	-0.16	0.18	-0.03	-0.03	0.03	-0.01	-0.01
Com_10570_pos	ACar 18:3	-0.12	0.04	0.04	-0.03	-0.14	-0.07	0.1	0.06	0.11	0.02
Com_1059_pos	Neopterin	-0.07	-0.01	0.11	-0.07	0.12	0.01	-0.03	0.06	-0.03	0.09
Com_1070_pos	Urocanic acid	0.03	0.03	-0.05	0.1	0	0.03	-0.16	0	0.1	-0.05
Com_10940_neg	15(R)-Prostaglandin E2	0.08	-0.15	0	0.16	0.16	0.11	-0.08	-0.05	-0.19	0.01
Com_1155_pos	9,10-Dihome	-0.13	-0.11	-0.11	-0.12	-0.03	-0.06	-0.09	0.07	-0.11	0.11
Com_11607_pos	Cefdinir	0.05	-0.14	0.09	0.05	0.14	0.03	-0.04	0.03	-0.15	0.04
Com_1188_pos	(-)-Camphor	-0.08	-0.12	-0.03	-0.15	0.08	-0.02	0.09	-0.04	-0.06	0.07
Com_12141_pos	Ethyl oleate	-0.1	0.05	0.06	-0.15	0.05	-0.07	0	-0.07	-0.08	-0.09
Com_1232_neg	3-Hydroxy-3-methylglutaric acid	-0.08	0.02	-0.12	-0.11	0.01	0.02	-0.09	-0.15	0.05	-0.07
Com_12343_pos	1-(4-bromophenyl)-2-phenylethan-1-one	0.12	-0.09	0	0.19	0.15	0.06	0.05	0.11	-0.17	0.15
Com_12587_pos	N-Acetyl-L-carnosine	-0.03	0.09	0.07	0.14	-0.03	-0.06	-0.04	0.17	-0.07	0.17
Com_1277_pos	Adenine	-0.02	0.02	0.04	0.09	0.19	0.03	0.05	0.07	-0.16	0.13
Com_12805_pos	N-Arachidonoyl-L-serine	-0.16	0.06	0.1	0	0.08	-0.14	0.03	0.06	-0.04	0.02
Com_1320_pos	2-methyl-4-[(3-methyl-2-thienyl)methylene]-1,3-oxazol-5(4H)-one	0.07	-0.02	-0.05	-0.09	-0.14	0.03	-0.11	-0.05	0.17	-0.14
Com_13378_pos	L-Alanyl-L-Lysine	0.09	0.05	0.07	0.14	0.04	0.06	0	0.15	-0.07	0.18
Com_134_pos	DL-Carnitine	-0.05	0.14	0	-0.06	-0.12	-0.07	-0.13	0.11	0.13	0.01
Com_13877_neg	D-(+)-Maltose	0.06	-0.13	-0.06	-0.05	0.02	0.12	-0.02	0.05	0.01	-0.05
Com_14305_pos	6-methoxy-2-phenyl-3,4-dihydro-2H-1-benzopyran-4-one	0.03	-0.16	0.15	-0.01	0.09	0.02	0	0	-0.12	0.08
Com_1447_neg	Stachyose	0.02	0.08	-0.03	-0.19	-0.13	-0.06	0.05	0.06	0.1	0.18
Com_14611_pos	α-Linolenoyl ethanolamide	-0.14	-0.03	0.02	-0.06	-0.02	-0.06	0.1	0.11	0.06	0.07
Com_14750_pos	S-Methyl-L-cysteine	0.14	-0.1	0.04	0.01	0.04	-0.02	0.02	0.05	0.04	0.03
Com_14806_neg	dTMP	-0.09	0.05	0.14	0.01	0.14	0.05	0.04	-0.02	-0.03	-0.02
Com_1499_pos	ACar 18:2	-0.16	0.13	0.08	-0.08	-0.16	-0.17	0.08	0.02	-0.03	-0.1
Com_15286_neg	4-Hydroxyphenylpyruvic acid	0.11	-0.03	0.18	0.15	-0.11	0.15	0.13	0.08	0.03	0.04
Com_15680_neg	N4-Acetylsulfamethoxazole	-0.06	-0.07	-0.08	0.03	0.02	0.05	-0.03	0.03	0.04	0.03
Com_16321_neg	Cholic acid	0.1	-0.09	-0.03	0.14	0.16	-0.05	-0.02	0.01	-0.11	0.13
Com_1700_pos	L-Threonic acid-1,4-lactone	0.01	0.08	0.15	0.06	-0.13	0.05	0	0.23	-0.02	0.13
Com_1715_pos	(5-L-Glutamyl)-L-Amino Acid	-0.03	0.06	-0.03	0.03	-0.02	0	0.12	0.09	-0.06	0.13
Com_1734_neg	cGMP	0.08	0.01	0.09	0.13	0.16	0.11	0.01	0.01	-0.01	0.03
Com_17359_pos	Dl-3-Hydroxy-kynurenine	-0.05	-0.03	0.08	0.12	0	-0.06	0.01	0.22	-0.09	0.14
Com_17518_pos	2-Arachidonoyl glycerol	0.1	-0.07	0.11	0.02	0.03	-0.04	-0.07	0.01	-0.16	0.02
Com_17898_pos	SLK	0.03	-0.01	0.11	0.08	-0.07	0.17	-0.07	0.18	-0.06	0.12
Com_18011_neg	N1-(2-methyl-3-nitrophenyl)cyclohexane-1-carboxamide	0.18	-0.18	0	0.09	-0.06	0.04	-0.03	0.17	-0.19	0.15
Com_1821_neg	D-(-)-Ribose	0.01	0.02	-0.04	0.03	-0.03	0	-0.07	-0.14	-0.02	-0.13
Com_18369_pos	SNK	0.18	-0.06	0.17	0.19	0.05	0.03	-0.04	0.08	-0.2	0.12
Com_18610_neg	4-(2-((4-Cyanophenyl)amino)oxazol-5-yl)benzonitrile	-0.03	-0.11	0.1	0.05	0.07	0.1	-0.01	0.03	0	0.06
Com_18770_pos	N-phenyl-N'-{[5-(2-phenyleth-1-ynyl)-3-pyridyl]carbonyl}thiourea	-0.03	0.03	-0.02	0.05	0.09	-0.06	-0.11	0.09	0.02	0
Com_19163_pos	N-(1,3-benzodioxol-5-yl)-N'-(2-hydroxyethyl)thiourea	-0.12	0.13	0.01	0.03	-0.09	0.02	-0.05	0.02	0.07	-0.12
Com_19650_neg	1a,1b-Dihomo prostaglandin F2α	0.04	-0.11	0.05	0.11	0.13	0.03	0.01	-0.03	-0.2	0
Com_19893_neg	Methyl-4-hydroxy-3-methoxybenzoate	-0.04	-0.14	0.1	0.04	0.14	0.08	0.04	0.11	-0.01	0.16
Com_20034_pos	methyl 5-(4-fluorophenyl)-3-methylthieno[3,2-b]thiophene-2-carboxylate	0.01	-0.03	-0.04	0	-0.04	0.04	0	0.05	-0.16	0.05
Com_20074_pos	2-{[4-(tert-butyl)-4H-1,2,4-triazol-3-yl]thio}-3-nitropyridine	-0.09	-0.02	0.11	-0.08	-0.08	0.12	-0.01	0.08	0.03	0
Com_20618_pos	Tomatidine	-0.04	0	-0.1	0.17	0.12	-0.02	-0.03	0.01	-0.16	0.08
Com_20640_pos	ACar 20:4	-0.04	0.01	0.01	0.06	-0.14	-0.16	0.03	0.02	-0.06	0.02
Com_2090_pos	Anserine	0.12	-0.12	0	0.02	0.15	0.13	-0.11	0.28	-0.13	0.15
Com_20924_pos	ethyl 2-cyano-3-[(2-oxoazepan-3-yl)amino]acrylate	0.19	-0.19	0.1	0.07	-0.12	0.11	-0.01	0.17	-0.18	0.17
Com_21116_pos	2-(3,4-dimethoxyphenyl)-N-(4-morpholinophenyl)acetamide	0.1	-0.16	-0.03	0.2	0.13	-0.02	-0.04	0.07	-0.18	0.05
Com_21221_pos	(-)-Maackiain	0.03	-0.19	0.04	-0.01	0.06	0.05	-0.01	0.07	-0.05	0.03
Com_21349_pos	(1E,4E)-1,5-bis(4-methoxyphenyl)penta-1,4-dien-3-one	0	-0.01	0	0.06	-0.06	0.1	-0.06	0.03	0.06	-0.06
Com_21370_pos	(11E,15Z)-9,10,13-trihydroxyoctadeca-11,15-dienoic acid	-0.02	-0.08	0.12	0.05	-0.01	-0.06	0.06	-0.02	-0.19	0.11
Com_21382_neg	(+/-)9,10-dihydroxy-12Z-octadecenoic acid	0.11	-0.16	0.08	0.13	0.14	0.01	-0.15	0.1	-0.15	0.15
Com_2158_pos	3-(2-thienyl)-1,2,4-oxadiazole-5-carbohydrazide	-0.02	-0.08	0.1	0.02	0.07	0.1	0.08	0.1	0.02	0.01
Com_21708_pos	ACar 15:0	-0.1	-0.05	0.18	-0.03	-0.03	-0.08	-0.03	0.01	0.06	-0.09
Com_22192_pos	Norbutorphanol	-0.08	-0.05	-0.04	-0.07	-0.03	0.02	0.16	0.03	-0.18	0.05
Com_22676_pos	N,N'-di[4-(2,6-dimethylmorpholino)phenyl]thiourea	0.1	-0.12	0.13	0.02	0.09	-0.01	-0.01	0.1	-0.12	0.14
Com_22848_pos	Morphine	-0.11	-0.05	0.07	-0.01	0.17	0.04	-0.02	-0.01	-0.01	0.02
Com_22884_pos	ALK	0.03	0.05	0.1	0.02	-0.01	0.12	0.02	0.13	0.02	0.05
Com_23231_pos	15-OxoEDE	-0.11	-0.05	-0.04	0.04	0.06	0.17	-0.13	-0.06	-0.05	-0.07
Com_23729_pos	2-[(3S)-1-(1H-Indol-3-ylmethyl)-3-pyrrolidinyl]-1H-benzimidazole	0.15	-0.08	-0.08	0	0.1	-0.08	-0.09	0.22	-0.03	0.14
Com_23975_pos	Pleuromutilin	0.03	-0.14	0	0.02	0.07	0.03	-0.07	0	-0.09	0.03
Com_24040_pos	VNK	-0.02	0	0.05	0.05	0.06	0.05	-0.02	0.17	-0.04	0.15
Com_24102_neg	2-(1-{2-[(3-furylmethyl)amino]-2-oxoethyl}cyclohexyl)acetic acid	0.15	-0.09	0.08	0.12	0.03	0.1	0.08	-0.04	-0.03	0
Com_24117_neg	L-Cysteinesulfinic acid	0.14	-0.1	0.11	0.12	0.11	0.16	-0.07	0.07	-0.11	0.02
Com_24365_pos	ACar 11:0	-0.11	0.07	0.01	-0.12	-0.06	-0.06	-0.03	0.09	0.03	-0.04
Com_2444_pos	Prostaglandin I2	-0.2	-0.04	-0.07	-0.13	-0.1	-0.07	0.02	0.1	-0.1	0.15
Com_24892_pos	7-alpha-carboxy-17-alpha-carboxyethylandrostan lactone phenyl ester	0.17	-0.18	0.12	0.17	0.03	0.08	-0.04	0.06	-0.13	0.1
Com_24922_pos	1-hydroxy-1-(4-methoxyphenyl)propan-2-yl 4-methoxybenzoate	0.14	-0.15	0.08	0.09	0.1	-0.01	0.03	0.04	-0.08	0.1
Com_24978_pos	Methyl indole-3-acetate	0	0.04	0.02	0	-0.16	0.03	-0.01	0.15	0.06	0.06
Com_2556_pos	Solanidine	0.02	-0.17	0.11	-0.09	0.09	-0.04	0.05	0.07	-0.1	0.17
Com_2564_neg	Catechin	-0.12	-0.04	-0.03	0.06	0	-0.08	0.08	-0.04	-0.1	0
Com_26009_pos	6-methyl-5-(2-methyl-1,3-thiazol-4-yl)-2-(phenylthio)nicotinonitrile	-0.02	0.06	0.13	-0.03	0.03	0.14	-0.06	0.17	-0.06	-0.04
Com_26035_pos	Bialaphos	-0.08	-0.06	0.04	-0.01	0.02	0.01	-0.09	0.01	-0.1	0.05
Com_26148_pos	1,7-bis(4-hydroxyphenyl)heptan-3-one	-0.08	-0.06	-0.04	0.03	0.06	0.02	-0.05	0.09	-0.08	0.1
Com_26423_pos	IMK	0.09	-0.19	0.08	0.04	-0.04	0.05	0.03	0.06	-0.08	0.06
Com_2687_pos	Acetophenone	-0.08	-0.11	-0.1	-0.14	0.04	0.14	-0.09	-0.02	0.15	0.04
Com_27885_pos	Cyclopentyl fentanyl-d5	-0.1	-0.08	0	0	-0.03	0.03	0.08	0.04	0.05	0.09
Com_27919_pos	Arachidonoyl amide	-0.17	-0.05	-0.02	-0.11	0.1	-0.06	0.11	-0.05	-0.03	0.09
Com_28090_pos	Alanyltyrosine	0.19	-0.15	0.1	0.09	-0.12	0.11	0.01	0.2	-0.1	0.19
Com_2824_pos	Prostaglandin E1	-0.09	-0.07	-0.1	-0.1	-0.04	-0.06	-0.1	0	-0.18	0.11
Com_28729_pos	13,14-dihydro-15-keto Prostaglandin A2	0.14	-0.14	-0.03	0.17	0.09	0.03	-0.05	0.03	-0.16	-0.04
Com_29483_pos	Fmoc-L-Isoleucine	-0.09	-0.02	0.07	-0.02	0.05	0.02	0.11	0.04	-0.1	0.05
Com_29959_pos	3-Indoleacetonitrile	-0.18	0.09	0.02	-0.2	-0.11	0.02	-0.01	0.02	0.13	-0.04
Com_2996_pos	Ergocalciferol	-0.12	0.1	-0.03	0	-0.08	-0.1	0	-0.11	0.12	-0.11
Com_30096_pos	β-Cortolone	0.09	-0.12	-0.09	-0.08	0.11	0	0	0	-0.06	0.07
Com_30344_neg	β-Estradiol	0.15	0.13	0.04	-0.01	-0.02	0.07	0.1	0.06	0.05	0
Com_30766_pos	5-amino-2-(dimethylamino)benzoic acid	0.01	-0.07	0.2	-0.08	0	0.1	-0.05	0.04	-0.13	0.18
Com_31390_neg	N2-Methylguanosine	0.06	-0.13	0.03	0.07	0.16	0.04	0.01	0.03	-0.17	0.12
Com_3217_pos	LPC 14:0	-0.09	0	-0.18	-0.03	-0.08	-0.14	-0.09	-0.01	0.08	-0.03
Com_32265_pos	4-Hydroxyphenylacetic acid	0.16	-0.2	-0.1	0.06	0.12	0.05	-0.02	0.05	-0.16	0.09
Com_32568_pos	3-Succinoylpyridine	0	-0.14	0.16	-0.04	-0.11	0.07	0	0.14	-0.03	0.08
Com_3284_pos	Hydroquinone	-0.02	0.1	0.03	0.17	0.02	-0.09	-0.04	0.09	-0.16	0.12
Com_33239_pos	Allolithocholic acid	0.06	-0.06	-0.04	0.09	-0.08	0	0.06	0.04	-0.16	0.02
Com_33962_pos	L-Argininosuccinate	-0.16	-0.01	-0.12	0.02	0	-0.08	0.01	-0.1	0.14	-0.03
Com_34963_pos	4,6-dimethyl-2-morpholinonicotinonitrile	0.12	-0.03	0	-0.05	0.02	-0.02	0.09	-0.04	-0.07	0.06
Com_3535_neg	2,4,5-tris(4-chlorophenyl)-1H-imidazole	0.07	0.05	0.1	0.01	-0.11	0.08	0.07	0.27	-0.13	0.11
Com_35734_pos	UMP	0.01	-0.06	0.06	0.07	-0.03	0.04	-0.03	0.05	-0.02	0.1
Com_359_pos	Glutaric acid	0	0.1	0.11	0.08	-0.14	0.07	0.01	0.16	-0.03	0.11
Com_3619_pos	JWH 019 N-(6-hydroxyhexyl) metabolite	-0.1	0.01	0.05	-0.15	-0.04	0.05	0.11	0.06	0.04	0.13
Com_36331_pos	N-Stearoyl taurine	-0.03	0.06	-0.13	0.02	0.01	-0.1	-0.11	0.16	-0.07	0.19
Com_3651_neg	cis-2-Decenoic acid	-0.12	-0.01	0.07	-0.11	-0.08	-0.06	-0.11	0.09	0.02	-0.01
Com_37346_pos	4-hydroxy-3-(3-methylbut-2-en-1-yl)benzoic acid	0.09	-0.04	-0.06	0.01	0.06	0.02	-0.14	0.02	-0.14	0.03
Com_3738_pos	Carvone	-0.17	0.14	-0.11	-0.03	0.06	-0.12	-0.06	0.04	0.01	-0.02
Com_37463_pos	Lysope 14:0	0.1	-0.14	0.19	0.18	0.09	0.19	0.02	0.06	-0.2	0.11
Com_3842_pos	Desacetyl diltiazem	-0.08	-0.02	-0.04	-0.05	-0.09	-0.05	-0.01	0.07	0.06	0.16
Com_38617_pos	Ergothioneine	0.02	-0.17	0.16	0.15	0.16	0.05	-0.15	0.04	-0.18	0.09
Com_38735_pos	Dibenzoyl Thiamine	-0.09	-0.06	0.08	-0.03	0.03	-0.01	0.08	0	-0.04	0.19
Com_3897_neg	(S)-beta-Aminoisobutyric Acid	-0.08	-0.18	0	0.08	0.06	0.03	-0.11	-0.15	0.09	-0.07
Com_39140_neg	AKB48 N-(4-hydroxypentyl) metabolite	0.18	0.07	0.02	-0.05	-0.06	0.01	0.04	0.07	0.01	0.13
Com_39403_pos	Mupirocin	0	0.03	0.06	0.06	-0.05	0.03	-0.06	-0.01	0.15	-0.1
Com_39604_pos	3-ethyl-4-hydroxy-1-methyl-1,2-dihydroquinolin-2-one	-0.05	-0.15	0	-0.03	0.15	-0.02	0.04	0.03	-0.04	0.01
Com_39623_pos	5-methoxy-8,8-dimethyl-2-phenyl-4H,8H-pyrano[2,3-h]chromen-4-one	-0.06	0.04	-0.03	0.08	-0.03	-0.06	-0.04	-0.06	-0.16	0.16
Com_4035_neg	23-Nordeoxycholic acid	-0.01	0	-0.07	0.01	-0.07	-0.02	-0.01	0.05	-0.14	0.03
Com_41521_neg	2-(4-chlorophenoxy)-N-(2-oxo-3-azepanyl)nicotinamide	-0.08	0.06	-0.07	-0.11	-0.03	0.01	0.19	0.01	0.03	-0.03
Com_4163_neg	L-beta-Imidazolelactic acid	-0.1	0.06	-0.08	-0.16	-0.15	-0.09	0	-0.14	0.03	-0.04
Com_41867_pos	(2E)-6-hydroxy-2-methyl-6-(4-methylphenyl)hept-2-enoic acid	-0.11	-0.14	0.16	-0.04	0	-0.02	0.07	0.1	-0.07	0.17
Com_41884_neg	5-heptyl-4-hydroxy-6H-pyrido[3,2,1-jk]carbazol-6-one	0.1	-0.1	0.19	0.01	0.04	0.05	0.01	0.04	-0.12	0.1
Com_4189_neg	3-Amino-4-methylpentanoic acid	0.01	0.08	0.04	-0.07	-0.06	0.11	-0.02	0.08	0.01	0.15
Com_41931_neg	Testosterone glucuronide	0.11	-0.05	-0.04	0.18	0.03	0.11	-0.05	0.06	-0.17	0.11
Com_41964_pos	1,3-dipyridin-3-ylpropane-1,3-dione	-0.03	-0.05	-0.05	0.06	0.13	-0.03	-0.03	0.13	-0.19	0.19
Com_4209_pos	Acetanilide	0.15	-0.2	0.08	0.09	0.17	0.05	-0.08	0.04	-0.12	0.12
Com_4236_neg	Cytidine-5'-monophosphate	-0.01	0.05	0.13	0.05	0.11	0.12	0.01	0.02	-0.02	0.02
Com_4240_neg	trans-Cinnamic acid	0.05	0.04	-0.03	-0.04	-0.07	0.02	0.01	-0.01	-0.02	0.06
Com_42476_neg	3'-Dephosphocoenzyme A	-0.12	0.02	0.06	-0.12	0.02	-0.02	-0.02	0.04	-0.09	-0.04
Com_42757_pos	Thymopentin	-0.01	-0.02	0.05	-0.02	-0.04	-0.11	0.07	0.16	-0.11	0.15
Com_43373_pos	Tanespimycin	-0.2	0.09	0.03	-0.18	-0.13	0.05	0.12	0.06	0.14	-0.04
Com_4362_pos	(6E)-7-(2H-1,3-benzodioxol-5-yl)-1-(piperidin-1-yl)hept-6-en-1-one	-0.07	-0.05	-0.02	-0.08	-0.05	0.03	0.03	0.08	0.04	0.15
Com_4422_pos	Lysine Butyrate	0.09	-0.02	0.01	0.03	0.19	0.07	0.11	-0.02	-0.19	0.09
Com_4443_pos	tetranor-PGFM	-0.08	0.01	-0.07	-0.13	0.03	-0.08	0.11	0.04	-0.02	0.01
Com_44852_pos	1,4-dimethyl-3-phenyl-1H-pyrazolo[3,4-b]pyridin-6-ol	-0.1	-0.09	0.16	-0.12	-0.01	0.03	0.08	0.01	-0.05	0.05
Com_4497_pos	2,5-Furandicarboxylic acid	-0.09	0.2	-0.09	-0.11	-0.16	-0.05	-0.04	-0.03	0.06	0.01
Com_45141_pos	HMH	0.12	-0.12	-0.05	-0.1	-0.11	0.02	-0.06	-0.02	0	-0.05
Com_4515_neg	Glucoraphanin	0.01	0.01	-0.03	-0.05	-0.07	-0.02	0	0	-0.06	0.11
Com_45191_pos	N1-{4-[2-cyano-2-(4-nitrophenyl)vinyl]phenyl}acetamide	0.16	-0.02	0.13	-0.1	0.02	0.15	0.13	-0.06	-0.04	-0.04
Com_4524_neg	(+/-)8(9)-DiHET	-0.13	-0.06	-0.15	0.01	0.09	-0.07	-0.16	-0.02	-0.1	0.08
Com_456_neg	Citric acid	-0.15	0.19	-0.17	-0.08	-0.05	-0.01	-0.07	-0.27	0.08	-0.11
Com_4577_neg	β-Estradiol-17β-glucuronide	0.01	-0.11	0.03	0.13	0.2	0.12	0	0.03	-0.14	0.08
Com_45936_neg	1a,1b-Dihomo prostaglandin E1	0.07	0.05	0.05	0.13	0.17	0.07	0.1	-0.04	-0.14	-0.05
Com_46_neg	Succinic acid	0.01	0.09	0.13	0.07	-0.15	0.07	0	0.21	0.01	0.12
Com_46000_pos	4-(2-furyl)-6-(methylthio)-2-pyrazin-2-ylpyrimidine-5-carbonitrile	0.08	-0.04	0.1	-0.05	-0.17	0.03	0.05	-0.08	-0.04	-0.1
Com_46144_pos	APK	0.11	-0.18	0.2	0.07	0.14	0.11	-0.03	0.03	-0.14	0.03
Com_4636_neg	cis-4-Hydroxy-D-proline	-0.14	0.1	0.1	-0.08	-0.08	0	-0.13	0.01	0.03	-0.03
Com_4640_pos	Deoxyguanosine	-0.04	-0.1	0.05	0.19	-0.07	-0.02	0.02	-0.06	-0.11	-0.06
Com_46933_neg	PB-22 N-pentanoic acid-3-carboxyindole metabolite	-0.04	0.04	0.04	-0.01	0.1	0.06	0.03	0.06	-0.09	0.11
Com_47111_pos	Emetine	-0.01	-0.18	-0.07	-0.01	0.03	0.04	0.06	0.03	-0.18	0.14
Com_48272_pos	4-methoxy-9-(2-methylbut-3-en-2-yl)-7H-furo[3,2-g]chromen-7-one	-0.01	-0.07	0.18	-0.08	0.01	0.05	-0.09	0	-0.15	-0.01
Com_48655_pos	N'3-(3,4,5-trimethoxybenzylidene)pyridine-3-carbohydrazide	0	-0.11	-0.09	0.01	0	0.04	-0.1	0.07	-0.17	0.05
Com_4884_pos	Folinic acid	0.05	0.03	0.12	0.08	0.03	0.04	0.12	0.01	0.09	-0.12
Com_492_pos	Spectinomycin	-0.14	0.05	0.12	0.05	-0.16	0	-0.02	0	-0.02	0
Com_49201_pos	5,7-dihydroxy-6-methoxy-2-phenyl-3,4-dihydro-2H-1-benzopyran-4-one	0.09	-0.13	0.02	0.04	0	0.06	-0.03	0.02	-0.17	0.03
Com_49266_pos	Physostigmine	-0.08	-0.1	0.13	-0.13	0.04	0.05	0.08	0.06	-0.02	0.16
Com_4936_pos	Oxoadipic Acid	-0.1	0.12	0.02	0.01	0	-0.01	-0.1	0.05	-0.02	0.02
Com_501_pos	Neosaxitoxin	-0.14	0	0.11	0.07	-0.13	0	-0.05	-0.02	-0.01	-0.04
Com_50183_pos	D-Fructose 1,6-bisphosphate	0	0.08	0.05	-0.01	-0.03	0.12	-0.11	0.14	-0.06	0.05
Com_50265_neg	alpha-D-Glucopyranosyl 2-O-(2-methylbutanoyl)-alpha-D-glucopyranoside	-0.17	0.13	-0.1	-0.02	0.09	-0.08	-0.03	-0.04	-0.06	-0.05
Com_50419_pos	Phenytoin	-0.17	0.06	0.02	-0.19	-0.16	0.01	0.03	0	0.11	-0.04
Com_50430_pos	2,5-bis(4-hydroxy-3-methoxyphenyl)-3,4-dimethyloxolan-3-ol	-0.09	0.07	0.04	-0.1	-0.02	-0.03	0.01	-0.02	0.09	-0.13
Com_5095_pos	ACar 16:3	-0.08	0.12	0.06	-0.05	-0.1	0	-0.02	0.04	-0.01	-0.09
Com_50969_pos	4-Hydroxypropranolol	0	-0.14	-0.07	-0.01	0.13	0.02	-0.02	0.02	-0.11	0.03
Com_51189_pos	2-{[3-(2,3,4,5,6-pentamethylphenyl)prop-2-ynyl]oxy}tetrahydro-2H-pyran	0	-0.09	0.01	0.05	-0.06	0.14	-0.04	0.02	-0.13	0.04
Com_51387_pos	3-Indoleacrylic acid	-0.2	-0.1	0.09	-0.1	-0.03	0.13	-0.05	-0.11	0.18	-0.15
Com_52161_neg	5-chloro-2,8-dimethyl-4-[(3-nitro-2-pyridyl)oxy]quinoline	0.03	-0.02	0.05	0.01	0.01	0.1	0.03	0.06	-0.07	0.18
Com_5312_pos	D-(+)-Camphor	-0.18	0.13	-0.11	-0.07	0.04	-0.13	-0.06	0.03	0.02	0
Com_53714_pos	α-Hydroxyhippuric acid	-0.11	-0.04	-0.06	-0.2	-0.16	-0.02	-0.05	0.09	0.09	-0.01
Com_53925_neg	3'-Dephospho-CoA	-0.13	0.11	0.11	-0.1	0.08	-0.03	0.09	-0.01	-0.18	0.03
Com_5398_pos	S-Adenosyl-L-methionine	0.14	0.06	0.02	-0.03	0.01	0.16	0.02	0.17	-0.13	0.2
Com_5495_pos	5-Methyluridine	-0.1	0.01	0.01	0.01	-0.07	0	0.02	0.03	-0.03	0.06
Com_54990_pos	Indirubin	0.2	-0.14	-0.07	0.14	-0.04	-0.01	-0.1	0	-0.19	0.2
Com_55280_neg	6-(2-furyl)-2-oxo-1,2-dihydropyridine-3-carbonitrile	-0.03	-0.02	-0.02	-0.05	-0.02	0.01	0.1	0.12	-0.15	0.13
Com_55767_pos	YLK	-0.06	-0.05	0	0.03	0.04	0.11	0.11	0.16	-0.07	0.16
Com_56084_pos	morpholino(quinolin-6-yl)methanone	0.1	-0.16	0.19	0.09	0.18	0.1	0.07	0.02	-0.1	0.09
Com_56127_pos	MPK	0.01	0.08	-0.03	-0.01	0	-0.04	0.06	0.16	-0.12	0.13
Com_562_pos	Bicine	-0.15	-0.09	0	0.07	0.04	-0.04	0.13	-0.02	-0.12	0.02
Com_5648_neg	2-Hydroxyhippuric acid	-0.09	-0.03	0.06	-0.12	-0.15	-0.04	-0.07	0.03	0.15	-0.01
Com_57_pos	Wogonin	0.02	-0.18	-0.06	-0.06	-0.03	0.07	0.07	0.18	-0.09	0.08
Com_57259_pos	KNH	0.1	-0.05	0.08	0.12	0.05	0.1	0.06	0.05	-0.05	0.06
Com_57541_pos	3-(3,4-dimethylphenyl)-3,4-dihydro-1,2,3-benzotriazin-4-one	0.06	-0.15	-0.01	0.08	0.02	0.16	0.05	0.13	-0.14	0.08
Com_57685_pos	1,1-Dimethyl-2-oxopropyl N-[2-(2-pyridyl)ethyl]carbamate	-0.02	-0.15	0.03	0.02	0.06	0.1	-0.02	-0.01	-0.17	0.11
Com_57814_pos	Cinchonine	0.09	-0.16	-0.02	0.15	0.12	0.1	0.14	-0.03	-0.09	0.06
Com_57950_pos	ANH	-0.09	-0.02	0.05	-0.08	-0.01	0	-0.01	0.01	-0.14	0
Com_58204_pos	dimethyl 5-methyl-1H-pyrrolo[1,2-c][1,3]thiazole-6,7-dicarboxylate	0.08	-0.19	0.02	0.15	0.14	0.06	-0.02	-0.03	-0.15	0.01
Com_5849_neg	N-acetyl-D-glucosamine	-0.05	-0.11	-0.08	0.05	-0.07	0.01	-0.03	-0.09	0.05	-0.01
Com_58655_neg	geranyl pp	-0.05	-0.05	-0.11	0.2	-0.01	-0.02	0.13	0.05	-0.17	0.03
Com_59109_pos	Aripiprazole	-0.17	0.08	0.02	-0.18	-0.16	-0.02	0.03	0.01	0.12	-0.03
Com_59238_pos	indole-5,6-quinone-2-carboxylate	0.02	0.03	0.01	0.11	0.05	0.01	-0.02	0.06	0.05	0.06
Com_59851_pos	(2S)-2-(2-hydroxypropan-2-yl)-2H,3H,7H-furo[3,2-g]chromen-7-one	0.17	-0.03	0.03	-0.01	0.15	-0.05	0.08	0.12	-0.14	0.08
Com_60193_pos	trans-4-Phenyl-4-piperidinocyclohexanol	0.12	-0.15	0.08	0.05	-0.11	-0.09	0.01	0.16	-0.01	0.16
Com_60248_pos	4-Nitrosodiphenylamine	0	-0.18	-0.06	0.07	0.13	-0.04	0.09	0.16	-0.13	0.18
Com_60358_pos	Maltotetraose	-0.01	0	0	0.04	0.17	-0.03	0.12	0.05	-0.04	0.18
Com_6054_neg	L-Glutamic acid monosodium salt	-0.18	0.03	-0.14	-0.08	-0.13	-0.12	-0.09	-0.06	0.12	0.06
Com_60833_pos	Mitragynine	0.07	-0.14	0.12	0.09	0.09	0.18	0.01	0.03	-0.17	-0.01
Com_6201_pos	Glycolithocholic acid	-0.14	0.03	-0.07	-0.02	0.03	-0.08	-0.11	-0.02	-0.06	-0.07
Com_62789_neg	15-Deoxy-δ12,14 -Prostaglandin J2	0	-0.13	-0.03	0.07	0.02	-0.06	0.08	-0.08	-0.18	0.12
Com_63018_neg	2-{2-oxo-2-[(2-oxo-3-azepanyl)amino]ethoxy}acetic acid	0.04	-0.06	0.02	0.01	0.06	0.15	-0.03	0.04	-0.05	0.08
Com_6307_neg	Bilirubin	-0.12	0.16	-0.09	-0.12	-0.07	-0.04	0.11	-0.05	0.1	-0.17
Com_63783_neg	MAM2201 N-pentanoic acid metabolite	-0.04	-0.03	0.05	0.01	0.09	0	0.14	0.11	-0.02	0.18
Com_6505_pos	6-Phosphogluconic Acid Trisodium Salt	-0.06	-0.09	0.04	-0.07	0.18	-0.01	-0.02	0.04	-0.08	0.1
Com_652_pos	Methylmalonate	-0.01	0.1	0.13	0.08	-0.15	0.06	0.01	0.21	0.01	0.11
Com_7377_neg	3-(3-bromo-4-hydroxy-5-methoxyphenyl)-2-cyanoacrylamide	-0.04	-0.04	0.09	-0.03	-0.06	-0.01	0.11	0.38	-0.09	0.15
Com_7397_pos	L-Adrenaline	0.05	0.05	0.13	0.16	-0.03	0.01	0.09	0.06	-0.12	0.15
Com_7720_neg	5-(1,3-dioxo-1,3-dihydro-2H-isoindol-2-yl)-1H-indole-3-carbonitrile	-0.03	-0.16	0.1	0.03	0.16	0.07	0	0.08	-0.13	0.09
Com_788_pos	8-Isoprostaglandin F1α	-0.07	-0.04	-0.05	-0.03	-0.07	-0.11	-0.07	-0.08	0.02	0
Com_795_neg	N-Carbamyl-L-glutamicacid	-0.02	-0.04	-0.05	-0.09	-0.07	-0.11	-0.02	0	0.17	-0.08
Com_8111_pos	Biochanin A	-0.08	-0.03	-0.11	-0.1	-0.02	-0.05	0.13	-0.01	0.02	-0.07
Com_813_pos	ACar 18:1	-0.17	0.08	0.01	-0.04	-0.19	-0.02	0.12	0.04	-0.06	-0.06
Com_8135_pos	L-Cystine	-0.13	0.16	-0.08	-0.05	-0.15	-0.01	-0.08	-0.06	0.19	-0.1
Com_8320_pos	2-amino-7,9-dimethyl-5-oxo-5H-chromeno[2,3-b]pyridine-3-carbonitrile	-0.05	0.03	0.15	-0.1	-0.05	0.08	-0.02	0.1	-0.14	0.13
Com_8499_pos	ethyl 2-cyano-3-(3-thienyl)acrylate	-0.05	0.15	-0.07	-0.08	-0.04	0.02	0.07	0	0.15	0.05
Com_856_pos	N-Acetyl-aspartic acid	-0.15	0.19	0.14	-0.05	-0.05	0.07	0.06	-0.05	-0.06	-0.19
Com_8905_pos	RPK	-0.15	0.15	0.04	-0.13	-0.06	0.04	-0.05	0.06	0.11	-0.12
Com_9220_pos	2-[(3S)-1-(3-Methoxybenzyl)-3-pyrrolidinyl]-1,3-benzothiazole	-0.04	-0.05	0.01	-0.1	-0.03	-0.08	0.05	0	-0.05	0.12
Com_9336_pos	ACar 17:1	-0.09	0	0.05	-0.08	-0.15	-0.06	-0.02	-0.04	0.02	-0.09
Com_9355_neg	3-(1,1,2,3,3,3-hexafluoropropyl)adamantane-1-carboxylic acid	0.11	-0.16	-0.03	0.2	0.05	0.08	-0.11	0.05	-0.11	0.18
Com_9396_neg	2'-Deoxyinosine 5'-monophosphate	-0.09	0.19	0	-0.01	-0.1	-0.01	-0.07	0.14	-0.11	0.04
Com_9425_pos	5,7-dihydroxy-3-(4-hydroxyphenyl)-4H-chromen-4-one	-0.11	-0.09	-0.01	-0.16	-0.1	-0.05	-0.04	0.09	-0.09	0.02
Com_976_pos	13-HPODE	-0.08	-0.1	-0.12	-0.1	-0.03	-0.1	-0.01	0.05	-0.14	0.18
Com_9979_pos	Flunitrazepam-d3	-0.14	0.06	-0.02	-0.05	-0.16	0	0.15	0.07	-0.16	0.17
